# Supplementary material for: TFTF: An R-Based Integrative Tool for Decoding Human Transcription Factor–Target Interactions
Source: Biomolecules. 2024 Jun 24;14(7):749. doi: 10.3390/biom14070749 (PMC11274450; doi:10.3390/biom14070749)
Supplement: Supplementary file 1 [file biomolecules-14-00749-s001.zip]

Archive with 4 entries (4 files):
- Supplementary file 2.csv
- Supplementary file 3.csv
- Supplementary file 4.csv
- Supplementary file 1.csv
