# Supplementary material for: TFTF: An R-Based Integrative Tool for Decoding Human Transcription Factor–Target Interactions
Source: Biomolecules. 2024 Jun 24;14(7):749. doi: 10.3390/biom14070749 (PMC11274450; doi:10.3390/biom14070749)
Supplement: Supplementary file 1 [file biomolecules-14-00749-s001.zip › Supplementary file 2.csv]

Supplementary File S2: Results from Predicting the Transcription Factors Regulating GAPDH Using the TFTF Shiny App
hTFtarget	KnockTF	GTRD	ChIP_Atlas	ENCODE	cor_TCGA	cor_GTEx	intersection
SPI1	FOXA1	AFF1	AFF1	ARID3A	HES4	HES4	STAT1
CTCF	FOXM1	AFF4	AFF4	ATF1	SKI	HES5	YY1
MYC	YY1	AGO1	AHR	ATF2	HES5	ZBTB48	FOXM1
BRD4	XBP1	AGO2	AR	ATF3	HES2	PARK7	NA
ATF3	STAT1	AHR	ARID2	BACH1	PARK7	RERE	NA
BACH2	HIF1A	AMH	ARID4A	BATF	RERE	TARDBP	NA
BCL11A	SP3	APOBEC3B	ARID4B	BCL11A	CASZ1	MTOR	NA
BHLHE40	POLR2G	APP	ARID5B	BCL3	TARDBP	ZBTB17	NA
BRD3	FIP1L1	AR	ARNT	BCLAF1	MTOR	PADI2	NA
CBFB	SSB	ARID1A	ASCL1	BHLHE40	PRDM2	KDM1A	NA
CDK7	PCBP1	ARID2	ASCL2	BRCA1	ZBTB17	E2F2	NA
CDK9	TARDBP	ARID4B	ASPSCR1	CBX3	ZBTB40	ID3	NA
CEBPA	PTBP1	ARNT	ASXL1	CCNT2	KDM1A	HMGN2	NA
CEBPB	PCBP2	ARNTL	ATF1	CEBPB	ZNF436	ARID1A	NA
CREB1	ILF2	ASCL1	ATF3	CEBPD	E2F2	NR0B2	NA
CREBBP	JUND	ASCL2	ATF4	CHD1	ID3	RPA2	NA
E2F1	U2AF1	ATF1	BAHCC1	CHD2	GRHL3	GMEB1	NA
EGR1	U2AF2	ATF3	BANF1	CHD7	RUNX3	SRSF4	NA
ELF1	RBM15	ATF7	BANP	CREB1	LIN28A	HDAC1	NA
EP300	CHD2	ATF7IP	BARX1	CTCF	HMGN2	ZBTB8A	NA
EPAS1	NFATC1	ATRX	BATF	CUX1	ARID1A	RBBP4	NA
ERG	MEIS2	ATXN7L3	BCL11B	E2F4	NR0B2	THRAP3	NA
ESRRA	TEAD2	AUTS2	BCL3	E2F6	RPA2	MTF1	NA
ETS1	LDB1	BACH1	BCL6	EBF1	GMEB1	ZFP69B	NA
FLI1	THAP1	BACH2	BCOR	EGR1	HDAC1	ZNF684	NA
GABPA	HOXB4	BATF	BCORL1	ELF1	ZBTB8A	NFYC	NA
GATA2	MAF1	BATF3	BHLHE40	ELK1	RBBP4	HIVEP3	NA
GATA3	RBM22	BCL11A	BRD2	ELK4	ZNF362	YBX1	NA
GLIS1	HNRNPL	BCL11B	BRD3	EP300	SFPQ	DMAP1	NA
HDAC1	HTATIP	BCL3	BRD4	ESR1	TFAP2E	ORC1	NA
HDAC2	HTATIP2	BCL6	BRD9	ESRRA	THRAP3	GLIS1	NA
HIF1A	Klf4	BHLHE40	BRPF3	ETS1	POU3F1	NFIA	NA
IRF4	MEF2D	BICRA	CBFB	EZH2	HEYL	GTF2B	NA
KLF1	NCOA1	BMI1	CBX3	FLI1	ZFP69B	DR1	NA
KLF3	NCOA2	BRCA1	CCND2	FOS	ZNF684	DDX20	NA
LMO2	PBX1	BRD1	CCNT1	FOSL2	FOXO6	TTF2	NA
MAFK	SMARCA4	BRD2	CDK6	FOXA2	HIVEP3	ZNF697	NA
MAX	STAT3	BRD3	CDK7	FOXM1	YBX1	SETDB1	NA
MAZ	CIZ1	BRD4	CDK8	FOXP2	KLF17	ZNF687	NA
MED1	NFYB	BRD9	CDK9	GABPA	TAL1	RFX5	NA
MEF2A	ZC3H8	BRPF3	CDKN1B	GATA1	FOXD2	RORC	NA
MXI1	NA	CAT	CDYL2	GATA3	ORC1	ILF2	NA
MYB	NA	CBFA2T3	CEBPA	GTF2B	GLIS1	CRTC2	NA
MYH11	NA	CBFB	CEBPB	GTF2F1	JUN	PBXIP1	NA
NFE2	NA	CBX1	CEBPD	H2AFZ	NFIA	PYGO2	NA
NFE2L2	NA	CBX8	CHD1	HCFC1	FOXD3	ZBTB7B	NA
NFYB	NA	CCAR2	CHD2	HDAC1	MIER1	ASH1L	NA
PAX5	NA	CCND2	CHD6	HDAC2	ZZZ3	LMNA	NA
PBX3	NA	CDC73	CHD7	HDAC6	FUBP1	HDGF	NA
POLR2A	NA	CDK12	CHD8	HMGN3	MTF2	IFI16	NA
POU2F1	NA	CDK7	CIC	HNF4A	DR1	USF1	NA
RAD21	NA	CDK8	CNOT3	HNF4G	RBM15	ATF6	NA
RARA	NA	CDK9	CPSF2	IKZF1	NHLH2	PBX1	NA
REST	NA	CDKN1B	CPSF4	IRF1	TTF2	POU2F1	NA
RUNX1	NA	CEBPA	CREB1	IRF3	TBX15	RNF2	NA
RXRA	NA	CEBPB	CREBBP	IRF4	ZNF697	CDC73	NA
SP1	NA	CEBPD	CREM	JUN	ARNT	ZNF281	NA
SPIB	NA	CEBPG	CRTC2	JUND	SETDB1	SOX13	NA
SRF	NA	CENPA	CRY1	KAT2A	ZNF687	RBBP5	NA
STAG1	NA	CHAF1B	CSTF2	KDM4A	RORC	RCOR3	NA
STAT1	NA	CHD1	CTBP2	KDM5A	ILF2	DTL	NA
STAT3	NA	CHD2	CTCF	KDM5B	CRTC2	BATF3	NA
TBP	NA	CHD4	DDIT3	MAFF	CREB3L4	PROX1	NA
TCF12	NA	CHD7	DLX5	MAFK	PBXIP1	ESRRG	NA
TCF3	NA	CHD8	DMAP1	MAX	PYGO2	PARP1	NA
TFAP4	NA	CIC	DOT1L	MAZ	ZBTB7B	RBM34	NA
TP53	NA	CLOCK	DR1	MBD4	ASH1L	ARID4B	NA
USF1	NA	CNOT3	DRAP1	MTA3	LMNA	ZBTB18	NA
USF2	NA	COBLL1	DZIP1	MXI1	HDGF	ZNF670	NA
VDR	NA	CREB1	E2F1	MYBL2	ETV3	ZNF692	NA
YY1	NA	CREBBP	E2F4	MYC	IFI16	CPSF3	NA
ZEB1	NA	CREM	E2F5	MYOD1	NHLH1	KLF11	NA
ZNF143	NA	CRTC2	E2F6	MYOG	PBX1	E2F6	NA
ZNF384	NA	CRY1	EBF1	NANOG	RXRG	OSR1	NA
NOTCH1	NA	CSNK2A1	EGR1	NELFE	RNF2	NCOA1	NA
ESR1	NA	CTBP1	EGR2	NFATC1	CDC73	DNMT3A	NA
ESR2	NA	CTCF	ELF1	NFE2	LHX9	CENPA	NA
ZBTB17	NA	CTCFL	ELL2	NFIC	NR5A2	PREB	NA
BACH1	NA	CUL4A	EP300	NFYA	ZNF281	GTF3C2	NA
CHD7	NA	CXXC1	EP400	NFYB	KDM5B	ZNF513	NA
CTCFL	NA	DAXX	EPAS1	NR2F2	SOX13	FOSL2	NA
E2F4	NA	DCP1A	ERCC2	NR3C1	RBBP5	CEBPZ	NA
E2F6	NA	DDIT3	ERCC3	NRF1	ELK4	SRSF7	NA
FOS	NA	DDX5	ERG	PAX5	RCOR3	EPAS1	NA
GATA1	NA	DEK	ESR1	PBX3	DTL	REL	NA
GTF2B	NA	DLX1	ESR2	PHF8	ATF3	XPO1	NA
HCFC1	NA	DMAP1	ESRRA	PML	BATF3	MXD1	NA
HEY1	NA	DNMT3B	ESRRG	POLR2A	ESRRG	PCBP1	NA
IRF1	NA	DOT1L	ETS1	POU2F2	LIN9	PCGF1	NA
JUN	NA	DPF2	ETV1	RAD21	PARP1	TCF7L1	NA
JUND	NA	DRAP1	ETV5	RBBP5	RBM34	KDM3A	NA
KDM1A	NA	E2F1	ETV6	RCOR1	ZBTB18	ZNF2	NA
KDM5B	NA	E2F4	EZH2	RELA	ZNF692	NPAS2	NA
MAFF	NA	E2F6	FEZF1	REST	SOX11	FHL2	NA
NFYA	NA	E2F7	FLI1	RFX5	ID2	ZC3H8	NA
NR2F2	NA	E2F8	FOS	RUNX3	CPSF3	GLI2	NA
PBX1	NA	EBF1	FOSL2	RXRA	GRHL1	ERCC3	NA
PHF8	NA	EBF3	FOXA1	SAP30	KLF11	ZEB2	NA
PML	NA	EBP	FOXA2	SETDB1	E2F6	NR4A2	NA
RBBP5	NA	EGR1	FOXM1	SIN3A	GREB1	SSB	NA
RCOR1	NA	EGR2	FOXP1	SIRT6	MYCN	SP3	NA
SETDB1	NA	EGR3	GABPA	SIX5	OSR1	HOXD3	NA
SIN3A	NA	EHF	GABPB1	SMARCB1	NCOA1	STAT1	NA
SMC3	NA	EHMT2	GATA1	SMARCC1	DNMT3A	SUMO1	NA
TEAD4	NA	ELF1	GATA2	SMC3	CENPA	IKZF2	NA
THAP1	NA	ELF2	GATA3	SP1	PREB	XRCC5	NA
TRIM28	NA	ELF3	GATAD1	SP4	GTF3C2	HJURP	NA
ZBTB33	NA	ELK1	GLIS1	SPI1	ZNF513	HES6	NA
ZBTB7A	NA	ELK3	GLIS2	SRF	ZNF512	TWIST2	NA
ZNF263	NA	ELK4	GMEB1	STAT1	FOSL2	ING5	NA
FOSL2	NA	ELL2	GMEB2	STAT3	EIF2AK2	BHLHE40	NA
NFIC	NA	EN1	GTF2A2	STAT5A	CEBPZ	BRPF1	NA
NRF1	NA	EP300	GTF2B	TAF1	HNRNPLL	FANCD2	NA
ZFX	NA	EP400	GTF2E2	TAF7	SRSF7	NR2C2	NA
AR	NA	EPAS1	GTF2F1	TBL1XR1	MTA3	SATB1	NA
ARNT	NA	ERCC2	GZF1	TBP	EPAS1	KAT2B	NA
EGLN2	NA	ERCC3	HDAC1	TCF12	BCL11A	NR1D2	NA
FOXA1	NA	ERCC6	HEXIM1	TCF3	REL	THRB	NA
FOXM1	NA	ERF	HIC2	TCF7L2	XPO1	RARB	NA
SPDEF	NA	ERG	HIF1A	TEAD4	OTX1	UBP1	NA
SRC	NA	ESR1	HIVEP1	TFAP2A	MEIS1	ZNF662	NA
TFAP2A	NA	ESR2	HMGN3	TFAP2C	MXD1	ZNF35	NA
TFAP2C	NA	ESRRA	HMGXB3	TRIM28	PCBP1	ZNF502	NA
EHF	NA	ETS1	HMGXB4	UBTF	EMX1	SMARCC1	NA
FOXA2	NA	ETS2	HNF1B	USF1	EGR4	ZNF589	NA
BRCA1	NA	ETV1	HNF4A	USF2	TET3	BAP1	NA
BTAF1	NA	ETV2	HNRNPC	WRNIP1	PCGF1	MITF	NA
CENPA	NA	ETV4	HNRNPK	YY1	TCF7L1	FOXP1	NA
ELK4	NA	ETV5	HNRNPLL	ZBTB33	ATOH8	POU1F1	NA
ELL2	NA	ETV6	HOXA3	ZBTB7A	KDM3A	ZBTB20	NA
GLYR1	NA	ETV7	HOXA4	ZC3H11A	NPAS2	NR1I2	NA
RELA	NA	EZH2	HOXA5	ZEB1	POU3F3	ZNF148	NA
RFX5	NA	FEV	HOXA6	ZKSCAN1	FHL2	KLF15	NA
SFMBT1	NA	FEZF1	HOXB13	ZMIZ1	ZC3H8	MCM2	NA
SMARCB1	NA	FGFR1	HSF1	ZNF143	EN1	RUVBL1	NA
SMARCC1	NA	FIP1L1	IKZF1	ZNF263	TFCP2L1	GATA2	NA
ASCL2	NA	FLI1	IKZF2	ZNF384	ERCC3	CNBP	NA
CDK8	NA	FOS	IKZF3	NA	SAP130	MBD4	NA
E2F2	NA	FOSB	ING2	NA	ZEB2	ATR	NA
E2F3	NA	FOSL2	ING5	NA	NR4A2	HLTF	NA
E2F7	NA	FOXA1	INTS10	NA	COBLL1	MYNN	NA
ETS2	NA	FOXA2	INTS12	NA	SSB	SKIL	NA
FOXD2	NA	FOXA3	INTS13	NA	SP5	BCL6	NA
GLIS3	NA	FOXE1	INTS3	NA	DLX1	TP63	NA
GMEB1	NA	FOXG1	INTS6	NA	DLX2	CTBP1	NA
GMEB2	NA	FOXM1	IRF1	NA	SP3	NELFA	NA
HOXA4	NA	FOXO1	IRF4	NA	SP9	RBPJ	NA
HOXA6	NA	FOXO3	ISL2	NA	ATF2	SLC30A9	NA
HOXC6	NA	FOXP1	JMJD1C	NA	HOXD13	NFXL1	NA
JAZF1	NA	FOXP2	JUN	NA	HOXD12	FIP1L1	NA
JUNB	NA	FUS	JUNB	NA	HOXD11	AFF1	NA
KLF5	NA	GABPA	JUND	NA	HOXD10	NFKB1	NA
KMT2B	NA	GABPB1	KAT6A	NA	HOXD9	INTS12	NA
MECOM	NA	GATA1	KAT6B	NA	HOXD1	ELF2	NA
MED12	NA	GATA2	KAT7	NA	NFE2L2	MAML3	NA
MNT	NA	GATA3	KDM1A	NA	STAT1	SMARCA5	NA
NIPBL	NA	GATA4	KDM2A	NA	SATB2	NR3C2	NA
RBCK1	NA	GATAD1	KDM2B	NA	ORC2	HMGB2	NA
RFX2	NA	GATAD2A	KDM4A	NA	SUMO1	SAP30	NA
SMAD2	NA	GATAD2B	KDM5B	NA	CREB1	IRF2	NA
SMC1A	NA	GFI1	KDM6A	NA	XRCC5	BRD9	NA
SOX2	NA	GFI1B	KLF1	NA	FEV	TRIP13	NA
TAF3	NA	GLIS1	KLF10	NA	SP140	IRX2	NA
TAL1	NA	GLIS2	KLF11	NA	HJURP	ZNF622	NA
TCF7L2	NA	GLIS3	KLF12	NA	GBX2	DROSHA	NA
TFDP1	NA	GMEB2	KLF16	NA	LRRFIP1	MIER3	NA
VEZF1	NA	GRHL2	KLF3	NA	HES6	ERCC8	NA
ZBTB10	NA	GRHL3	KLF4	NA	TWIST2	CDK7	NA
ZBTB7B	NA	GTF2B	KLF5	NA	BHLHE40	SMN1	NA
ZC3H8	NA	GTF2F1	KLF8	NA	BRPF1	BDP1	NA
ZNF83	NA	H2AFZ	KLF9	NA	FANCD2	FOXD1	NA
ZNF84	NA	HBP1	KMT2A	NA	PPARG	XRCC4	NA
TCF21	NA	HCFC1	KMT2B	NA	NR2C2	MEF2C	NA
ATF2	NA	HDAC1	KMT2C	NA	SATB1	POLR3G	NA
BCOR	NA	HDAC2	KMT2D	NA	KAT2B	NR2F1	NA
CHD1	NA	HDAC3	L3MBTL2	NA	NR1D2	LMNB1	NA
FOXP1	NA	HDAC6	LEF1	NA	THRB	AFF4	NA
GATA4	NA	HES1	LEO1	NA	RARB	TCF7	NA
KDM4A	NA	HEXIM1	LIN54	NA	TOP2B	TAF7	NA
NANOG	NA	HEY1	LIN9	NA	EOMES	HDAC3	NA
OTX2	NA	HEYL	LMNA	NA	UBP1	NR3C1	NA
SAP30	NA	HHEX	LMO3	NA	ZNF662	CDX1	NA
SIRT6	NA	HIC1	LYL1	NA	ZNF445	RBM22	NA
SIX5	NA	HIF1A	MAFB	NA	ZNF660	ZNF300	NA
SMAD3	NA	HIRA	MAFK	NA	ZNF502	EBF1	NA
SMAD4	NA	HMG20A	MAX	NA	ZNF501	PTTG1	NA
SP4	NA	HMGN3	MAZ	NA	SMARCC1	NPM1	NA
TAF7	NA	HMGXB4	MBD6	NA	ZNF589	MSX2	NA
ZFP42	NA	HNF1B	MEAF6	NA	PBRM1	MXD3	NA
PPARG	NA	HNF4A	MECOM	NA	DCP1A	ZNF354A	NA
GTF2I	NA	HNF4G	MED1	NA	MITF	ZNF454	NA
KLF4	NA	HNRNPH1	MED12	NA	FOXP1	ZNF354C	NA
MAFB	NA	HNRNPK	MED13	NA	RYBP	MAML1	NA
ETV1	NA	HNRNPL	MED26	NA	POU1F1	WRNIP1	NA
EZH1	NA	HNRNPLL	MGA	NA	ZNF654	E2F3	NA
WDR5	NA	HNRNPUL1	MGMT	NA	NFKBIZ	SOX4	NA
BMI1	NA	HOMEZ	MIER2	NA	ZBED2	ZNF165	NA
BRD2	NA	HOXA5	MITF	NA	ZBTB20	ZKSCAN8	NA
RNF2	NA	HOXB13	MLLT6	NA	KLF15	ZSCAN9	NA
RYBP	NA	HOXB6	MLXIP	NA	ZXDC	ZSCAN31	NA
SUMO2	NA	HOXC6	MNT	NA	MCM2	ZSCAN23	NA
TBL1X	NA	HOXC8	MNX1	NA	RUVBL1	ZFP57	NA
ZNF76	NA	HOXC9	MTOR	NA	GATA2	EHMT2	NA
ARID3A	NA	HSF1	MXD4	NA	CNBP	ZBTB12	NA
HNF4A	NA	ID1	MXI1	NA	MBD4	NELFE	NA
HNF4G	NA	ID3	MYB	NA	FOXL2	PBX2	NA
SUZ12	NA	IKZF1	MYC	NA	TFDP2	BRD2	NA
LMNB1	NA	IKZF3	MYCN	NA	ATR	RING1	NA
NKX2-1	NA	INO80	MYF5	NA	ZIC4	DAXX	NA
NR3C1	NA	INSR	MYOCD	NA	ZIC1	HMGA1	NA
RB1	NA	INTS11	MYOD1	NA	HLTF	PPARD	NA
RBL2	NA	INTS13	MZF1	NA	WWTR1	TEAD3	NA
EWSR1	NA	INTS3	NABP2	NA	SHOX2	SRPK1	NA
MYOD1	NA	IRF1	NAIF1	NA	MECOM	MAPK14	NA
KDM4C	NA	IRF2	NCBP1	NA	TBL1XR1	BRPF3	NA
DDX5	NA	IRF4	NCOA3	NA	ZNF639	ETV7	NA
HDAC6	NA	JMJD6	NELFA	NA	FXR1	SRSF3	NA
KLF9	NA	JUN	NELFB	NA	ETV5	NFYA	NA
NRIP1	NA	JUNB	NELFCD	NA	BCL6	FOXP4	NA
RFX3	NA	JUND	NELFE	NA	HES1	TFEB	NA
SMARCA4	NA	KAT7	NEUROD1	NA	CTBP1	SRF	NA
SMAD1	NA	KAT8	NFE2	NA	NELFA	MCM3	NA
CBX8	NA	KDM1A	NFIA	NA	MXD4	SYNCRIP	NA
RUNX2	NA	KDM2B	NFIB	NA	PPARGC1A	BACH2	NA
MITF	NA	KDM3A	NFIC	NA	NFXL1	FOXO3	NA
BCL6	NA	KDM3B	NFYA	NA	FIP1L1	HDAC2	NA
ELK3	NA	KDM4C	NFYB	NA	LIN54	TBPL1	NA
NA	NA	KDM5B	NFYC	NA	NKX6-1	MYB	NA
NA	NA	KDM6A	NONO	NA	AFF1	ESR1	NA
NA	NA	KDM7A	NPM1	NA	TET2	ARID1B	NA
NA	NA	KLF1	NR0B2	NA	PITX2	TBP	NA
NA	NA	KLF10	NR2F1	NA	NEUROG2	ZNF316	NA
NA	NA	KLF11	NR3C1	NA	PRDM5	ETV1	NA
NA	NA	KLF12	NRF1	NA	ELF2	AHR	NA
NA	NA	KLF15	NRL	NA	MAML3	HDAC9	NA
NA	NA	KLF16	NUTM1	NA	SMAD1	TWIST1	NA
NA	NA	KLF3	OGT	NA	NR3C2	SP4	NA
NA	NA	KLF4	OLIG2	NA	HMGB2	CBX3	NA
NA	NA	KLF5	OVOL1	NA	SAP30	HOXA1	NA
NA	NA	KLF6	PAF1	NA	ING2	HOXA2	NA
NA	NA	KLF9	PATZ1	NA	IRF2	HOXA5	NA
NA	NA	KMT2A	PAX5	NA	BRD9	HOXA9	NA
NA	NA	KMT2B	PBRM1	NA	TRIP13	HOXA10	NA
NA	NA	KMT2C	PCBP1	NA	IRX2	EGFR	NA
NA	NA	L3MBTL2	PGR	NA	ICE1	AUTS2	NA
NA	NA	L3MBTL4	PHF21A	NA	ZNF622	GTF2I	NA
NA	NA	LDB1	PHF8	NA	PRDM9	BHLHA15	NA
NA	NA	LEO1	PLAG1	NA	DROSHA	ZKSCAN5	NA
NA	NA	LIN9	POLR2C	NA	SKP2	ZSCAN21	NA
NA	NA	LMO1	POU2F2	NA	ERCC8	ZNF3	NA
NA	NA	LYL1	POU5F1	NA	CDK7	MCM7	NA
NA	NA	MAF	PRDM10	NA	SMN1	TSC22D4	NA
NA	NA	MAFB	PRDM11	NA	ZNF366	CUX1	NA
NA	NA	MAFK	PROSER1	NA	FOXD1	HBP1	NA
NA	NA	MAPK14	PRPF4	NA	XRCC4	FOXP2	NA
NA	NA	MAX	PSMB5	NA	MEF2C	IRF5	NA
NA	NA	MAZ	QRICH1	NA	POLR3G	KLF14	NA
NA	NA	MBD1	QSER1	NA	NR2F1	CHCHD3	NA
NA	NA	MBD2	RAD21	NA	APC	EZH2	NA
NA	NA	MBD3	RAD51	NA	PRDM6	ZNF398	NA
NA	NA	MBD4	RAG2	NA	LMNB1	ZNF282	NA
NA	NA	MBL2	RARA	NA	PITX1	ZNF777	NA
NA	NA	MBTPS2	RB1	NA	EGR1	ZNF746	NA
NA	NA	ME1	RBBP7	NA	HDAC3	ZNF467	NA
NA	NA	ME3	RBFOX2	NA	NR3C1	REPIN1	NA
NA	NA	MECOM	RBL2	NA	CDX1	KMT2C	NA
NA	NA	MED12	RBM22	NA	ZNF300	CCAR2	NA
NA	NA	MED26	RBM25	NA	HAND1	EGR3	NA
NA	NA	MEN1	RBMX	NA	EBF1	NKX3-1	NA
NA	NA	MITF	RBPJ	NA	PTTG1	GTF2E2	NA
NA	NA	MIXL1	REL	NA	NPM1	BRF2	NA
NA	NA	MLLT1	RELA	NA	NKX2-5	ASH2L	NA
NA	NA	MLLT3	REST	NA	MSX2	KAT6A	NA
NA	NA	MLX	RNF2	NA	MXD3	THAP1	NA
NA	NA	MLXIP	RORC	NA	ZNF354B	CEBPD	NA
NA	NA	MNT	RREB1	NA	ZNF454	PRKDC	NA
NA	NA	MORC2	RUNX1	NA	ZNF354C	SNAI2	NA
NA	NA	MTA2	RUNX1T1	NA	IRF4	SOX17	NA
NA	NA	MTA3	RUNX2	NA	FOXF2	PLAG1	NA
NA	NA	MXD3	RUNX3	NA	WRNIP1	TOX	NA
NA	NA	MXD4	RUVBL2	NA	RREB1	BHLHE22	NA
NA	NA	MXI1	RXRA	NA	TFAP2A	NCOA2	NA
NA	NA	MYB	RXRB	NA	GCM2	MSC	NA
NA	NA	MYBL2	SAP130	NA	JARID2	ZBTB10	NA
NA	NA	MYC	SCRT1	NA	NUP153	ZNF704	NA
NA	NA	MYCN	SCRT2	NA	DEK	E2F5	NA
NA	NA	MYF5	SIN3A	NA	ID4	NBN	NA
NA	NA	MYH11	SKI	NA	E2F3	RUNX1T1	NA
NA	NA	MYNN	SMAD1	NA	SOX4	RAD21	NA
NA	NA	MYOD1	SMAD3	NA	ZNF391	MYC	NA
NA	NA	MYRF	SMAD4	NA	ZSCAN16	ZFAT	NA
NA	NA	NAB2	SMAD5	NA	ZKSCAN8	GLI4	NA
NA	NA	NANOG	SMARCA4	NA	ZSCAN26	ZNF707	NA
NA	NA	NBN	SMARCC1	NA	ZSCAN31	MAF1	NA
NA	NA	NCAPH2	SMC1A	NA	ZSCAN23	HSF1	NA
NA	NA	NCOA1	SNAI2	NA	POU5F1	ZNF7	NA
NA	NA	NCOR1	SNAPC1	NA	EHMT2	SMARCA2	NA
NA	NA	NCOR2	SOX10	NA	ZBTB12	RFX3	NA
NA	NA	NELFA	SOX5	NA	NELFE	GLIS3	NA
NA	NA	NELFE	SP1	NA	BRD2	NFIB	NA
NA	NA	NEUROD1	SP2	NA	DAXX	PSIP1	NA
NA	NA	NEUROG2	SP3	NA	HMGA1	MLLT3	NA
NA	NA	NFATC1	SP7	NA	SPDEF	CREB3	NA
NA	NA	NFATC2	SPEN	NA	PPARD	RORB	NA
NA	NA	NFATC3	SPI1	NA	TEAD3	HNRNPK	NA
NA	NA	NFE2	SREBF2	NA	SRPK1	NFIL3	NA
NA	NA	NFE2L1	SRF	NA	BRPF3	BARX1	NA
NA	NA	NFE2L2	SRSF4	NA	ETV7	ZNF510	NA
NA	NA	NFIC	SS18	NA	SRSF3	MSANTD3	NA
NA	NA	NFIL3	SS18L1	NA	NFYA	KLF4	NA
NA	NA	NFKB1	STAG2	NA	TFEB	PRPF4	NA
NA	NA	NFKBIZ	STAT1	NA	TRERF1	LHX6	NA
NA	NA	NFRKB	STAT3	NA	CDC5L	PBX3	NA
NA	NA	NFYA	STAT5A	NA	RUNX2	CIZ1	NA
NA	NA	NFYB	SUMO2	NA	TFAP2B	PRRX2	NA
NA	NA	NFYC	SUPT5H	NA	MCM3	FUBP3	NA
NA	NA	NIPBL	SUPT6H	NA	HMGN3	ABL1	NA
NA	NA	NKX2-3	TAF1	NA	TBX18	NUP214	NA
NA	NA	NONO	TAF2	NA	SYNCRIP	GTF3C5	NA
NA	NA	NOTCH1	TAF7	NA	LIN28B	WDR5	NA
NA	NA	NR1H2	TAF9B	NA	FOXO3	RXRA	NA
NA	NA	NR2F1	TAL1	NA	HDAC2	SNAPC4	NA
NA	NA	NR2F2	TBL1XR1	NA	HEY2	NOTCH1	NA
NA	NA	NR3C1	TBP	NA	TCF21	NELFB	NA
NA	NA	NR4A1	TBX2	NA	TBPL1	ZMYND11	NA
NA	NA	NR5A2	TBX21	NA	BCLAF1	RBM17	NA
NA	NA	NRF1	TCF12	NA	CITED2	PRKCQ	NA
NA	NA	OGG1	TCF25	NA	ZBTB2	ZEB1	NA
NA	NA	OLIG2	TCF7	NA	ESR1	CREM	NA
NA	NA	OR2M7	TEAD4	NA	TBP	ZNF33A	NA
NA	NA	ORC1	TET2	NA	MAFK	ZNF239	NA
NA	NA	ORC2	TFAP2A	NA	FOXK1	ZNF22	NA
NA	NA	OSR2	TFAP2B	NA	ZNF316	NCOA4	NA
NA	NA	OTX2	TFAP2C	NA	ZNF12	ERCC6	NA
NA	NA	OVOL2	TFAP4	NA	ETV1	TFAM	NA
NA	NA	p65	TFDP1	NA	MEOX2	JMJD1C	NA
NA	NA	PADI2	TFDP2	NA	AHR	SIRT1	NA
NA	NA	PALB2	TFE3	NA	HDAC9	ATOH7	NA
NA	NA	PARP1	TFEB	NA	TWIST1	DDX21	NA
NA	NA	PATZ1	THAP9	NA	SP8	POLR3A	NA
NA	NA	PAX5	TLE3	NA	SP4	PTEN	NA
NA	NA	PBX3	TOX4	NA	NFE2L3	PCGF5	NA
NA	NA	PCBP1	TP53	NA	CBX3	LCOR	NA
NA	NA	PCBP2	TP53BP1	NA	HOXA1	NFKB2	NA
NA	NA	PCF11	TRIM24	NA	HOXA2	PCGF6	NA
NA	NA	PDX1	TRIM28	NA	HOXA3	MXI1	NA
NA	NA	PEX2	TWIST1	NA	HOXA4	SMC3	NA
NA	NA	PGR	UBP1	NA	HOXA5	TCF7L2	NA
NA	NA	PHF2	USF1	NA	HOXA7	IKZF5	NA
NA	NA	PHF6	USF2	NA	HOXA9	EBF3	NA
NA	NA	PHF8	USP7	NA	HOXA10	VENTX	NA
NA	NA	PITX1	VCP	NA	HOXA11	ZNF511	NA
NA	NA	PLAG1	VEZF1	NA	HOXA13	IRF7	NA
NA	NA	PML	VSX2	NA	JAZF1	DEAF1	NA
NA	NA	POU2AF1	WAS	NA	TBX20	ASCL2	NA
NA	NA	POU2F1	WDR5	NA	POU6F2	NUP98	NA
NA	NA	POU2F2	WDR77	NA	IKZF1	TRIM22	NA
NA	NA	POU3F2	YEATS4	NA	ZNF680	ILK	NA
NA	NA	POU5F1	YY1	NA	ZNF138	ZNF143	NA
NA	NA	PPARG	ZBED4	NA	ZNF92	CTR9	NA
NA	NA	PRDM1	ZBTB14	NA	AUTS2	TEAD1	NA
NA	NA	PRDM10	ZBTB17	NA	MLXIPL	SOX6	NA
NA	NA	PRDM11	ZBTB20	NA	GATAD1	E2F8	NA
NA	NA	PRDM14	ZBTB25	NA	DLX6	HTATIP2	NA
NA	NA	PRDM9	ZBTB26	NA	DLX5	PAX6	NA
NA	NA	PRKCQ	ZBTB44	NA	BHLHA15	ALKBH3	NA
NA	NA	PRMT1	ZBTB48	NA	TRRAP	PHF21A	NA
NA	NA	PRPF4	ZBTB7A	NA	ZKSCAN5	CREB3L1	NA
NA	NA	PSMB5	ZEB1	NA	ZKSCAN1	NR1H3	NA
NA	NA	PTBP1	ZFHX2	NA	ZSCAN21	SPI1	NA
NA	NA	PTEN	ZFP2	NA	ZNF3	SSRP1	NA
NA	NA	PYGO2	ZFP42	NA	MCM7	ZFP91	NA
NA	NA	RAD21	ZFP69B	NA	TSC22D4	MTA2	NA
NA	NA	RAD51	ZFP82	NA	SRPK2	RCOR2	NA
NA	NA	RAG2	ZFX	NA	HBP1	ESRRA	NA
NA	NA	RARA	ZFY	NA	TFEC	MEN1	NA
NA	NA	RB1	ZGPAT	NA	KLF14	DPF2	NA
NA	NA	RBBP4	ZHX2	NA	CHCHD3	SIPA1	NA
NA	NA	RBBP5	ZMAT3	NA	CREB3L2	RELA	NA
NA	NA	RBFOX2	ZMYND8	NA	EZH2	KAT5	NA
NA	NA	RBL2	ZNF143	NA	ZNF398	FOSL1	NA
NA	NA	RBM22	ZNF148	NA	ZNF282	DRAP1	NA
NA	NA	RBM25	ZNF189	NA	ZNF777	RBM14	NA
NA	NA	RBM39	ZNF205	NA	ZNF746	EED	NA
NA	NA	RBPJ	ZNF213	NA	REPIN1	PGR	NA
NA	NA	RCOR1	ZNF219	NA	GBX1	ATM	NA
NA	NA	RCOR2	ZNF221	NA	KMT2C	ZBTB16	NA
NA	NA	REL	ZNF225	NA	EN2	KMT2A	NA
NA	NA	RELA	ZNF232	NA	MNX1	HINFP	NA
NA	NA	RELB	ZNF281	NA	ZNF596	POU2F3	NA
NA	NA	RERE	ZNF296	NA	CCAR2	ZNF202	NA
NA	NA	REST	ZNF333	NA	EGR3	ZBTB44	NA
NA	NA	RFX1	ZNF334	NA	NKX3-1	KDM5A	NA
NA	NA	RFX2	ZNF335	NA	ZNF395	FOXM1	NA
NA	NA	RFX5	ZNF343	NA	HMBOX1	TEAD4	NA
NA	NA	RFXANK	ZNF362	NA	GTF2E2	CHD4	NA
NA	NA	RING1	ZNF384	NA	BRF2	ZNF384	NA
NA	NA	RNF2	ZNF430	NA	THAP1	PHB2	NA
NA	NA	RNGTT	ZNF431	NA	CEBPD	PHC1	NA
NA	NA	RORC	ZNF441	NA	PRKDC	YBX3	NA
NA	NA	RUNX1	ZNF446	NA	SNAI2	ETV6	NA
NA	NA	RUNX1T1	ZNF48	NA	SOX17	ATF7IP	NA
NA	NA	RUNX2	ZNF501	NA	TOX	AEBP2	NA
NA	NA	RUNX3	ZNF503	NA	CHD7	SOX5	NA
NA	NA	RXRA	ZNF557	NA	BHLHE22	BHLHE41	NA
NA	NA	RXRB	ZNF574	NA	MYBL1	INTS13	NA
NA	NA	SALL3	ZNF600	NA	NCOA2	ARID2	NA
NA	NA	SAP130	ZNF605	NA	MSC	VDR	NA
NA	NA	SAP30	ZNF607	NA	TERF1	KMT2D	NA
NA	NA	SCML2	ZNF609	NA	HNF4G	MCRS1	NA
NA	NA	SCRT1	ZNF614	NA	HEY1	TFCP2	NA
NA	NA	SETD7	ZNF616	NA	ZNF704	NR4A1	NA
NA	NA	SETDB1	ZNF687	NA	E2F5	RARG	NA
NA	NA	SETX	ZNF691	NA	NBN	PCBP2	NA
NA	NA	SFMBT1	ZNF692	NA	RUNX1T1	HOXC8	NA
NA	NA	SFPQ	ZNF709	NA	OSR2	HOXC5	NA
NA	NA	SIN3A	ZNF710	NA	GRHL2	NFE2	NA
NA	NA	SIRT6	ZNF711	NA	KLF10	CDK2	NA
NA	NA	SIX5	ZNF750	NA	TRPS1	SMARCC2	NA
NA	NA	SKI	ZNF770	NA	RAD21	STAT2	NA
NA	NA	SMAD1	ZNF772	NA	ZHX2	NAB2	NA
NA	NA	SMAD2	ZNF773	NA	POU5F1B	STAT6	NA
NA	NA	SMAD3	ZNF777	NA	MYC	GLI1	NA
NA	NA	SMAD4	ZNF816	NA	ZFAT	MDM2	NA
NA	NA	SMAD5	ZNF83	NA	AGO2	YEATS4	NA
NA	NA	SMARCA2	ZNF865	NA	GLI4	E2F7	NA
NA	NA	SMARCA4	ZNF883	NA	ZNF623	NR2C1	NA
NA	NA	SMARCB1	ZNF891	NA	ZNF707	ELK3	NA
NA	NA	SMARCC1	ZSCAN30	NA	MAF1	PRDM4	NA
NA	NA	SMC1A	ZSCAN31	NA	HSF1	TBX5	NA
NA	NA	SMC3	ZSCAN9	NA	SCRT1	TBX3	NA
NA	NA	SNAI2	ZXDB	NA	FOXH1	SRSF9	NA
NA	NA	SNIP1	ZXDC	NA	ZNF34	MLXIP	NA
NA	NA	SON	NA	NA	ZNF7	NCOR2	NA
NA	NA	SOX13	NA	NA	ZNF16	EP400	NA
NA	NA	SOX17	NA	NA	DMRT1	ZNF26	NA
NA	NA	SOX2	NA	NA	SMARCA2	ZNF84	NA
NA	NA	SOX4	NA	NA	RFX3	ZNF10	NA
NA	NA	SOX8	NA	NA	KDM4C	MPHOSPH8	NA
NA	NA	SOX9	NA	NA	NFIB	CDK8	NA
NA	NA	SP1	NA	NA	BNC2	GTF3A	NA
NA	NA	SP140	NA	NA	DMRTA1	HMGB1	NA
NA	NA	SP2	NA	NA	CREB3	BRCA2	NA
NA	NA	SP4	NA	NA	ZBTB5	RFXAP	NA
NA	NA	SP5	NA	NA	ZNF658	NUFIP1	NA
NA	NA	SPDEF	NA	NA	KLF9	RB1	NA
NA	NA	SPI1	NA	NA	RORB	TDRD3	NA
NA	NA	SPIB	NA	NA	HNRNPK	DACH1	NA
NA	NA	SRCAP	NA	NA	PHF2	KLF12	NA
NA	NA	SREBF2	NA	NA	BARX1	SOX21	NA
NA	NA	SRF	NA	NA	ZNF510	CUL4A	NA
NA	NA	SRSF1	NA	NA	FOXE1	TFDP1	NA
NA	NA	SRSF3	NA	NA	NR4A3	CHAMP1	NA
NA	NA	SRSF4	NA	NA	MSANTD3	HNRNPC	NA
NA	NA	SRSF7	NA	NA	ZNF189	SUPT16H	NA
NA	NA	SS18	NA	NA	KLF4	CHD8	NA
NA	NA	SSRP1	NA	NA	ZFP37	TOX4	NA
NA	NA	STAG2	NA	NA	PRPF4	METTL3	NA
NA	NA	STAT1	NA	NA	LHX6	PRMT5	NA
NA	NA	STAT2	NA	NA	LHX2	PSMB5	NA
NA	NA	STAT3	NA	NA	NR5A1	CEBPE	NA
NA	NA	STAT4	NA	NA	NR6A1	HOMEZ	NA
NA	NA	STAT5A	NA	NA	PBX3	IRF9	NA
NA	NA	STAT5B	NA	NA	LMX1B	NFATC4	NA
NA	NA	SUMO2	NA	NA	CDK9	NFKBIA	NA
NA	NA	SUPT16H	NA	NA	CIZ1	NKX2-1	NA
NA	NA	SUPT5H	NA	NA	PRRX2	NKX2-8	NA
NA	NA	SUPT6H	NA	NA	FUBP3	WDHD1	NA
NA	NA	SUZ12	NA	NA	PRDM12	HIF1A	NA
NA	NA	T-Cell	NA	NA	ABL1	SNAPC1	NA
NA	NA	TAF1	NA	NA	SETX	ESR2	NA
NA	NA	TAF15	NA	NA	GFI1B	MTHFD1	NA
NA	NA	TAF3	NA	NA	GTF3C5	ZBTB1	NA
NA	NA	TAF7	NA	NA	WDR5	MAX	NA
NA	NA	TAL1	NA	NA	RXRA	ZFP36L1	NA
NA	NA	TARDBP	NA	NA	SNAPC4	ZNF410	NA
NA	NA	TBL1XR1	NA	NA	NOTCH1	JDP2	NA
NA	NA	TBP	NA	NA	NELFB	BATF	NA
NA	NA	TBX2	NA	NA	ZMYND11	SNW1	NA
NA	NA	TBX21	NA	NA	KLF6	FOXN3	NA
NA	NA	TCF12	NA	NA	RBM17	BCL11B	NA
NA	NA	TCF3	NA	NA	PRKCQ	YY1	NA
NA	NA	TCF4	NA	NA	MLLT10	XRCC3	NA
NA	NA	TCF7L1	NA	NA	ZEB1	ZBTB42	NA
NA	NA	TCF7L2	NA	NA	ZNF248	BRF1	NA
NA	NA	TEAD1	NA	NA	ZNF25	MTA1	NA
NA	NA	TEAD2	NA	NA	ZNF33A	MEIS2	NA
NA	NA	TEAD4	NA	NA	ZNF37A	BAHD1	NA
NA	NA	TET2	NA	NA	ZNF239	RAD51	NA
NA	NA	TET3	NA	NA	ZNF22	INO80	NA
NA	NA	TFAP2A	NA	NA	NCOA4	MGA	NA
NA	NA	TFAP2C	NA	NA	ZNF488	CDAN1	NA
NA	NA	TFAP4	NA	NA	TFAM	TP53BP1	NA
NA	NA	TFDP1	NA	NA	ARID5B	COPS2	NA
NA	NA	TFE3	NA	NA	EGR2	GABPB1	NA
NA	NA	TFEB	NA	NA	JMJD1C	LEO1	NA
NA	NA	THAP11	NA	NA	SIRT1	RFX7	NA
NA	NA	TLE3	NA	NA	ATOH7	GTF2A2	NA
NA	NA	TP53	NA	NA	TET1	RORA	NA
NA	NA	TP53BP1	NA	NA	DDX21	MAP2K1	NA
NA	NA	TP63	NA	NA	NEUROG3	SNAPC5	NA
NA	NA	TP73	NA	NA	POLR3A	PIAS1	NA
NA	NA	TRIM24	NA	NA	ZMIZ1	TLE3	NA
NA	NA	TRIM28	NA	NA	BTAF1	NR2E3	NA
NA	NA	TRPS1	NA	NA	HHEX	PML	NA
NA	NA	U2AF1	NA	NA	LCOR	ARID3B	NA
NA	NA	U2AF2	NA	NA	NKX2-3	ISL2	NA
NA	NA	UBP1	NA	NA	TLX1	ZSCAN2	NA
NA	NA	UBTF	NA	NA	LDB1	ZNF592	NA
NA	NA	USF1	NA	NA	PITX3	CHD2	NA
NA	NA	USF2	NA	NA	NFKB2	HBZ	NA
NA	NA	USP7	NA	NA	PCGF6	SOX8	NA
NA	NA	VDR	NA	NA	SMC3	UBE2I	NA
NA	NA	VEZF1	NA	NA	TCF7L2	E4F1	NA
NA	NA	WDR5	NA	NA	VAX1	ZNF205	NA
NA	NA	WRNIP1	NA	NA	IKZF5	ZNF213	NA
NA	NA	XBP1	NA	NA	CTBP2	ZNF263	NA
NA	NA	XRCC5	NA	NA	EBF3	ZNF174	NA
NA	NA	YAP1	NA	NA	VENTX	CREBBP	NA
NA	NA	YY1	NA	NA	ZNF511	TFAP4	NA
NA	NA	YY2	NA	NA	SIRT3	GLIS2	NA
NA	NA	ZBED1	NA	NA	IRF7	GLYR1	NA
NA	NA	ZBTB10	NA	NA	DEAF1	UBN1	NA
NA	NA	ZBTB11	NA	NA	ASCL2	USP7	NA
NA	NA	ZBTB14	NA	NA	NUP98	PALB2	NA
NA	NA	ZBTB17	NA	NA	TRIM22	GTF3C1	NA
NA	NA	ZBTB21	NA	NA	ILK	MAZ	NA
NA	NA	ZBTB26	NA	NA	ZNF214	ZNF48	NA
NA	NA	ZBTB33	NA	NA	LMO1	ZNF768	NA
NA	NA	ZBTB42	NA	NA	ZNF143	ZNF747	NA
NA	NA	ZBTB48	NA	NA	ZBED5	ZNF785	NA
NA	NA	ZBTB6	NA	NA	ARNTL	ZNF629	NA
NA	NA	ZBTB7A	NA	NA	SOX6	SETD1A	NA
NA	NA	ZBTB7B	NA	NA	MYOD1	FUS	NA
NA	NA	ZBTB8A	NA	NA	E2F8	ZNF843	NA
NA	NA	ZC3H8	NA	NA	HTATIP2	ZNF423	NA
NA	NA	ZEB1	NA	NA	PAX6	BRD7	NA
NA	NA	ZEB2	NA	NA	WT1	RBL2	NA
NA	NA	ZFHX2	NA	NA	LMO2	CBFB	NA
NA	NA	ZFP42	NA	NA	ELF5	E2F4	NA
NA	NA	ZFP64	NA	NA	ALKBH3	THAP11	NA
NA	NA	ZFP69B	NA	NA	PRDM11	NFATC3	NA
NA	NA	ZFX	NA	NA	CREB3L1	TERF2	NA
NA	NA	ZGPAT	NA	NA	SPI1	NFAT5	NA
NA	NA	ZHX2	NA	NA	SSRP1	ZNF19	NA
NA	NA	ZIC2	NA	NA	ZFP91	ZFHX3	NA
NA	NA	ZIC5	NA	NA	MYRF	MAF	NA
NA	NA	ZKSCAN1	NA	NA	MTA2	FOXF1	NA
NA	NA	ZMIZ1	NA	NA	RCOR2	FOXL1	NA
NA	NA	ZMYND8	NA	NA	ESRRA	MAP1LC3B	NA
NA	NA	ZNF101	NA	NA	MEN1	BANP	NA
NA	NA	ZNF121	NA	NA	DPF2	SNAI3	NA
NA	NA	ZNF143	NA	NA	SIPA1	RPA1	NA
NA	NA	ZNF148	NA	NA	RELA	HIC1	NA
NA	NA	ZNF18	NA	NA	OVOL1	MNT	NA
NA	NA	ZNF189	NA	NA	FOSL1	MYBBP1A	NA
NA	NA	ZNF207	NA	NA	DRAP1	CAMTA2	NA
NA	NA	ZNF264	NA	NA	RBM14	C17orf49	NA
NA	NA	ZNF266	NA	NA	KDM2A	SOX15	NA
NA	NA	ZNF280D	NA	NA	PHOX2A	FXR2	NA
NA	NA	ZNF281	NA	NA	ARRB1	TP53	NA
NA	NA	ZNF3	NA	NA	PCF11	CHD3	NA
NA	NA	ZNF324	NA	NA	EED	ZNF18	NA
NA	NA	ZNF341	NA	NA	PGR	MYOCD	NA
NA	NA	ZNF35	NA	NA	YAP1	SREBF1	NA
NA	NA	ZNF366	NA	NA	ATM	USP22	NA
NA	NA	ZNF384	NA	NA	ZBTB16	SUPT6H	NA
NA	NA	ZNF395	NA	NA	HINFP	ZNF207	NA
NA	NA	ZNF449	NA	NA	POU2F3	ZNF830	NA
NA	NA	ZNF467	NA	NA	ZNF202	TAF15	NA
NA	NA	ZNF48	NA	NA	PKNOX2	AATF	NA
NA	NA	ZNF524	NA	NA	ETS1	HNF1B	NA
NA	NA	ZNF574	NA	NA	FLI1	PCGF2	NA
NA	NA	ZNF580	NA	NA	BARX2	MED1	NA
NA	NA	ZNF614	NA	NA	NFRKB	IKZF3	NA
NA	NA	ZNF639	NA	NA	ZBTB44	RARA	NA
NA	NA	ZNF652	NA	NA	KDM5A	TOP2A	NA
NA	NA	ZNF692	NA	NA	FOXM1	SMARCE1	NA
NA	NA	ZNF7	NA	NA	TEAD4	KAT2A	NA
NA	NA	ZNF701	NA	NA	CCND2	STAT5B	NA
NA	NA	ZNF76	NA	NA	CHD4	STAT5A	NA
NA	NA	ZNF770	NA	NA	ZNF384	STAT3	NA
NA	NA	ZNF777	NA	NA	PHB2	MLX	NA
NA	NA	ZNF778	NA	NA	DPPA3	TUBG1	NA
NA	NA	ZNF792	NA	NA	YBX3	EZH1	NA
NA	NA	ZNF83	NA	NA	ETV6	BRCA1	NA
NA	NA	ZNF830	NA	NA	ATF7IP	ETV4	NA
NA	NA	ZNF843	NA	NA	LMO3	ATXN7L3	NA
NA	NA	ZSCAN22	NA	NA	AEBP2	UBTF	NA
NA	NA	ZSCAN9	NA	NA	SOX5	NFE2L1	NA
NA	NA	ZXDB	NA	NA	BHLHE41	CBX1	NA
NA	NA	NA	NA	NA	INTS13	HOXB6	NA
NA	NA	NA	NA	NA	VDR	ZNF652	NA
NA	NA	NA	NA	NA	MCRS1	DLX4	NA
NA	NA	NA	NA	NA	ATF1	NME2	NA
NA	NA	NA	NA	NA	TFCP2	HLF	NA
NA	NA	NA	NA	NA	POU6F1	TRIM25	NA
NA	NA	NA	NA	NA	NR4A1	SRSF1	NA
NA	NA	NA	NA	NA	RARG	BPTF	NA
NA	NA	NA	NA	NA	SP1	SUMO2	NA
NA	NA	NA	NA	NA	PCBP2	JMJD6	NA
NA	NA	NA	NA	NA	HOXC10	CBX8	NA
NA	NA	NA	NA	NA	HOXC6	CBX4	NA
NA	NA	NA	NA	NA	HOXC9	MAFG	NA
NA	NA	NA	NA	NA	HOXC8	FOXK2	NA
NA	NA	NA	NA	NA	HOXC5	ZNF750	NA
NA	NA	NA	NA	NA	CBX5	TGIF1	NA
NA	NA	NA	NA	NA	NFE2	GATA6	NA
NA	NA	NA	NA	NA	CDK2	SS18	NA
NA	NA	NA	NA	NA	SMARCC2	ZBTB7C	NA
NA	NA	NA	NA	NA	STAT2	MBD1	NA
NA	NA	NA	NA	NA	STAT6	CXXC1	NA
NA	NA	NA	NA	NA	GLI1	MBD2	NA
NA	NA	NA	NA	NA	DDIT3	TCF4	NA
NA	NA	NA	NA	NA	HMGA2	ZNF236	NA
NA	NA	NA	NA	NA	MDM2	NFATC1	NA
NA	NA	NA	NA	NA	YEATS4	MIER2	NA
NA	NA	NA	NA	NA	E2F7	PTBP1	NA
NA	NA	NA	NA	NA	PAWR	MED16	NA
NA	NA	NA	NA	NA	PRDM4	ARID3A	NA
NA	NA	NA	NA	NA	LHX5	MBD3	NA
NA	NA	NA	NA	NA	TBX5	TCF3	NA
NA	NA	NA	NA	NA	TBX3	KLF16	NA
NA	NA	NA	NA	NA	SRSF9	DOT1L	NA
NA	NA	NA	NA	NA	HNF1A	LMNB2	NA
NA	NA	NA	NA	NA	MLXIP	NFIC	NA
NA	NA	NA	NA	NA	NCOR2	HMG20B	NA
NA	NA	NA	NA	NA	EP400	PIAS4	NA
NA	NA	NA	NA	NA	ZNF26	ZBTB7A	NA
NA	NA	NA	NA	NA	ZNF84	SIRT6	NA
NA	NA	NA	NA	NA	ZNF140	CHAF1A	NA
NA	NA	NA	NA	NA	ZNF10	SAFB	NA
NA	NA	NA	NA	NA	MPHOSPH8	RFX2	NA
NA	NA	NA	NA	NA	ZMYM2	MLLT1	NA
NA	NA	NA	NA	NA	CDK8	GTF2F1	NA
NA	NA	NA	NA	NA	GTF3A	KHSRP	NA
NA	NA	NA	NA	NA	CDX2	INSR	NA
NA	NA	NA	NA	NA	HMGB1	SNAPC2	NA
NA	NA	NA	NA	NA	BRCA2	ZNF558	NA
NA	NA	NA	NA	NA	SOHLH2	ZNF317	NA
NA	NA	NA	NA	NA	RFXAP	ZNF426	NA
NA	NA	NA	NA	NA	FOXO1	ZNF121	NA
NA	NA	NA	NA	NA	ELF1	ZNF561	NA
NA	NA	NA	NA	NA	NUFIP1	DNMT1	NA
NA	NA	NA	NA	NA	RB1	ILF3	NA
NA	NA	NA	NA	NA	TDRD3	CARM1	NA
NA	NA	NA	NA	NA	DACH1	SMARCA4	NA
NA	NA	NA	NA	NA	KLF12	ZNF433	NA
NA	NA	NA	NA	NA	POU4F1	ZNF563	NA
NA	NA	NA	NA	NA	SOX21	ZNF490	NA
NA	NA	NA	NA	NA	ZIC5	JUNB	NA
NA	NA	NA	NA	NA	ZIC2	KLF1	NA
NA	NA	NA	NA	NA	CUL4A	LYL1	NA
NA	NA	NA	NA	NA	TFDP1	CC2D1A	NA
NA	NA	NA	NA	NA	CHAMP1	RFX1	NA
NA	NA	NA	NA	NA	HNRNPC	NOTCH3	NA
NA	NA	NA	NA	NA	SUPT16H	BRD4	NA
NA	NA	NA	NA	NA	CHD8	WIZ	NA
NA	NA	NA	NA	NA	TOX4	MED26	NA
NA	NA	NA	NA	NA	SALL2	NR2F6	NA
NA	NA	NA	NA	NA	PRMT5	ELL	NA
NA	NA	NA	NA	NA	PSMB5	CRTC1	NA
NA	NA	NA	NA	NA	CEBPE	UPF1	NA
NA	NA	NA	NA	NA	HOMEZ	MEF2B	NA
NA	NA	NA	NA	NA	NRL	RFXANK	NA
NA	NA	NA	NA	NA	NFATC4	GATAD2A	NA
NA	NA	NA	NA	NA	FOXG1	ZNF101	NA
NA	NA	NA	NA	NA	NFKBIA	ZNF93	NA
NA	NA	NA	NA	NA	NKX2-1	ZNF708	NA
NA	NA	NA	NA	NA	NKX2-8	ZNF493	NA
NA	NA	NA	NA	NA	PAX9	CEBPG	NA
NA	NA	NA	NA	NA	FOXA1	USF2	NA
NA	NA	NA	NA	NA	WDHD1	KMT2B	NA
NA	NA	NA	NA	NA	OTX2	ZNF146	NA
NA	NA	NA	NA	NA	SIX1	ZFP14	NA
NA	NA	NA	NA	NA	SIX4	ZNF382	NA
NA	NA	NA	NA	NA	HIF1A	ZNF585B	NA
NA	NA	NA	NA	NA	SNAPC1	HNRNPL	NA
NA	NA	NA	NA	NA	ESR2	PAF1	NA
NA	NA	NA	NA	NA	MTHFD1	ZFP36	NA
NA	NA	NA	NA	NA	ZBTB1	SUPT5H	NA
NA	NA	NA	NA	NA	MAX	HNRNPUL1	NA
NA	NA	NA	NA	NA	ZNF410	DMRTC2	NA
NA	NA	NA	NA	NA	FOS	ZNF574	NA
NA	NA	NA	NA	NA	JDP2	POU2F2	NA
NA	NA	NA	NA	NA	BATF	CIC	NA
NA	NA	NA	NA	NA	ESRRB	ZNF224	NA
NA	NA	NA	NA	NA	SNW1	BCL3	NA
NA	NA	NA	NA	NA	FOXN3	RELB	NA
NA	NA	NA	NA	NA	BCL11B	ERCC2	NA
NA	NA	NA	NA	NA	YY1	SIX5	NA
NA	NA	NA	NA	NA	XRCC3	HIF3A	NA
NA	NA	NA	NA	NA	BRF1	ARHGAP35	NA
NA	NA	NA	NA	NA	MTA1	MEIS3	NA
NA	NA	NA	NA	NA	KLF13	DBP	NA
NA	NA	NA	NA	NA	MEIS2	RUVBL2	NA
NA	NA	NA	NA	NA	RAD51	TEAD2	NA
NA	NA	NA	NA	NA	CDAN1	IRF3	NA
NA	NA	NA	NA	NA	TP53BP1	PRMT1	NA
NA	NA	NA	NA	NA	COPS2	MED25	NA
NA	NA	NA	NA	NA	GABPB1	ATF5	NA
NA	NA	NA	NA	NA	LEO1	NR1H2	NA
NA	NA	NA	NA	NA	ZNF280D	ZNF577	NA
NA	NA	NA	NA	NA	GTF2A2	ZNF528	NA
NA	NA	NA	NA	NA	FOXB1	ZNF83	NA
NA	NA	NA	NA	NA	RORA	ZNF331	NA
NA	NA	NA	NA	NA	MAP2K1	CNOT3	NA
NA	NA	NA	NA	NA	SNAPC5	ZNF579	NA
NA	NA	NA	NA	NA	SMAD3	ZNF524	NA
NA	NA	NA	NA	NA	PIAS1	ZNF580	NA
NA	NA	NA	NA	NA	TLE3	ZNF581	NA
NA	NA	NA	NA	NA	NR2E3	U2AF2	NA
NA	NA	NA	NA	NA	PML	ZNF444	NA
NA	NA	NA	NA	NA	ISL2	ZSCAN5A	NA
NA	NA	NA	NA	NA	HMG20A	ZNF667	NA
NA	NA	NA	NA	NA	ARNT2	ZFP28	NA
NA	NA	NA	NA	NA	ZSCAN2	ZNF460	NA
NA	NA	NA	NA	NA	CHD2	ZNF548	NA
NA	NA	NA	NA	NA	MEF2A	ZSCAN4	NA
NA	NA	NA	NA	NA	HBZ	ZSCAN22	NA
NA	NA	NA	NA	NA	SOX8	ZNF837	NA
NA	NA	NA	NA	NA	UBE2I	ZNF584	NA
NA	NA	NA	NA	NA	E4F1	ZNF324	NA
NA	NA	NA	NA	NA	ZNF205	TRIM28	NA
NA	NA	NA	NA	NA	ZNF213	SOX12	NA
NA	NA	NA	NA	NA	ZNF174	TRIB3	NA
NA	NA	NA	NA	NA	ZNF597	CSNK2A1	NA
NA	NA	NA	NA	NA	TFAP4	ZNF343	NA
NA	NA	NA	NA	NA	UBN1	ZNF133	NA
NA	NA	NA	NA	NA	USP7	XRN2	NA
NA	NA	NA	NA	NA	CIITA	GZF1	NA
NA	NA	NA	NA	NA	MYH11	ID1	NA
NA	NA	NA	NA	NA	PALB2	CBFA2T2	NA
NA	NA	NA	NA	NA	GTF3C1	E2F1	NA
NA	NA	NA	NA	NA	MAZ	ZNF341	NA
NA	NA	NA	NA	NA	ZNF48	PHF20	NA
NA	NA	NA	NA	NA	ZNF768	TGIF2	NA
NA	NA	NA	NA	NA	SETD1A	SRC	NA
NA	NA	NA	NA	NA	KAT8	MAFB	NA
NA	NA	NA	NA	NA	FUS	TOP1	NA
NA	NA	NA	NA	NA	ZNF843	MYBL2	NA
NA	NA	NA	NA	NA	ZNF423	ZNF335	NA
NA	NA	NA	NA	NA	BRD7	NCOA3	NA
NA	NA	NA	NA	NA	SALL1	SNAI1	NA
NA	NA	NA	NA	NA	RBL2	CEBPB	NA
NA	NA	NA	NA	NA	CBFB	NFATC2	NA
NA	NA	NA	NA	NA	E2F4	ZFP64	NA
NA	NA	NA	NA	NA	CTCF	NELFCD	NA
NA	NA	NA	NA	NA	NFATC3	TCFL5	NA
NA	NA	NA	NA	NA	TERF2	GMEB2	NA
NA	NA	NA	NA	NA	NFAT5	ZGPAT	NA
NA	NA	NA	NA	NA	ZNF23	ZNF512B	NA
NA	NA	NA	NA	NA	ZNF19	SOX18	NA
NA	NA	NA	NA	NA	ZFHX3	GABPA	NA
NA	NA	NA	NA	NA	MAF	OLIG2	NA
NA	NA	NA	NA	NA	IRF8	RUNX1	NA
NA	NA	NA	NA	NA	FOXF1	ETS2	NA
NA	NA	NA	NA	NA	MAP1LC3B	HMGN1	NA
NA	NA	NA	NA	NA	BANP	ZBTB21	NA
NA	NA	NA	NA	NA	SNAI3	PKNOX1	NA
NA	NA	NA	NA	NA	CBFA2T3	U2AF1	NA
NA	NA	NA	NA	NA	ZNF778	HIRA	NA
NA	NA	NA	NA	NA	RPA1	HIC2	NA
NA	NA	NA	NA	NA	MNT	MAPK1	NA
NA	NA	NA	NA	NA	MYBBP1A	PRAME	NA
NA	NA	NA	NA	NA	ZFP3	SMARCB1	NA
NA	NA	NA	NA	NA	C17orf49	XBP1	NA
NA	NA	NA	NA	NA	BCL6B	EWSR1	NA
NA	NA	NA	NA	NA	POLR2A	MORC2	NA
NA	NA	NA	NA	NA	SOX15	HMGXB4	NA
NA	NA	NA	NA	NA	KDM6B	MCM5	NA
NA	NA	NA	NA	NA	HES7	DMC1	NA
NA	NA	NA	NA	NA	PER1	CBX6	NA
NA	NA	NA	NA	NA	MYOCD	APOBEC3B	NA
NA	NA	NA	NA	NA	ZNF624	CBX7	NA
NA	NA	NA	NA	NA	SREBF1	ATF4	NA
NA	NA	NA	NA	NA	SUPT6H	EP300	NA
NA	NA	NA	NA	NA	SUZ12	L3MBTL2	NA
NA	NA	NA	NA	NA	ZNF207	TEF	NA
NA	NA	NA	NA	NA	TAF15	PHF5A	NA
NA	NA	NA	NA	NA	AATF	XRCC6	NA
NA	NA	NA	NA	NA	HNF1B	SREBF2	NA
NA	NA	NA	NA	NA	PCGF2	PPARA	NA
NA	NA	NA	NA	NA	MED1	ZBED4	NA
NA	NA	NA	NA	NA	CDK12	NCAPH2	NA
NA	NA	NA	NA	NA	ERBB2	ZBED1	NA
NA	NA	NA	NA	NA	IKZF3	TBL1X	NA
NA	NA	NA	NA	NA	THRA	RBBP7	NA
NA	NA	NA	NA	NA	NR1D1	SCML2	NA
NA	NA	NA	NA	NA	RARA	YY2	NA
NA	NA	NA	NA	NA	TOP2A	ZFX	NA
NA	NA	NA	NA	NA	SMARCE1	ELK1	NA
NA	NA	NA	NA	NA	KAT2A	TFE3	NA
NA	NA	NA	NA	NA	STAT5B	FOXP3	NA
NA	NA	NA	NA	NA	STAT5A	KDM5C	NA
NA	NA	NA	NA	NA	MLX	SMC1A	NA
NA	NA	NA	NA	NA	TUBG1	KLF8	NA
NA	NA	NA	NA	NA	EZH1	FOXO4	NA
NA	NA	NA	NA	NA	BRCA1	NONO	NA
NA	NA	NA	NA	NA	ETV4	TAF1	NA
NA	NA	NA	NA	NA	MEOX1	OGT	NA
NA	NA	NA	NA	NA	HDAC5	HDAC8	NA
NA	NA	NA	NA	NA	ATXN7L3	ATRX	NA
NA	NA	NA	NA	NA	UBTF	ZNF711	NA
NA	NA	NA	NA	NA	HEXIM1	NKRF	NA
NA	NA	NA	NA	NA	TBX21	STAG2	NA
NA	NA	NA	NA	NA	NFE2L1	SMARCA1	NA
NA	NA	NA	NA	NA	CBX1	ELF4	NA
NA	NA	NA	NA	NA	HOXB6	PHF6	NA
NA	NA	NA	NA	NA	HOXB7	RBMX	NA
NA	NA	NA	NA	NA	HOXB8	HCFC1	NA
NA	NA	NA	NA	NA	HOXB9	NA	NA
NA	NA	NA	NA	NA	HOXB13	NA	NA
NA	NA	NA	NA	NA	NME2	NA	NA
NA	NA	NA	NA	NA	HLF	NA	NA
NA	NA	NA	NA	NA	VEZF1	NA	NA
NA	NA	NA	NA	NA	SRSF1	NA	NA
NA	NA	NA	NA	NA	TBX2	NA	NA
NA	NA	NA	NA	NA	TBX4	NA	NA
NA	NA	NA	NA	NA	DDX5	NA	NA
NA	NA	NA	NA	NA	SOX9	NA	NA
NA	NA	NA	NA	NA	SUMO2	NA	NA
NA	NA	NA	NA	NA	JMJD6	NA	NA
NA	NA	NA	NA	NA	CBX2	NA	NA
NA	NA	NA	NA	NA	CBX8	NA	NA
NA	NA	NA	NA	NA	CBX4	NA	NA
NA	NA	NA	NA	NA	MAFG	NA	NA
NA	NA	NA	NA	NA	FOXK2	NA	NA
NA	NA	NA	NA	NA	ZNF750	NA	NA
NA	NA	NA	NA	NA	TGIF1	NA	NA
NA	NA	NA	NA	NA	GATA6	NA	NA
NA	NA	NA	NA	NA	ZSCAN30	NA	NA
NA	NA	NA	NA	NA	ZNF24	NA	NA
NA	NA	NA	NA	NA	SETBP1	NA	NA
NA	NA	NA	NA	NA	ZBTB7C	NA	NA
NA	NA	NA	NA	NA	SMAD7	NA	NA
NA	NA	NA	NA	NA	MBD1	NA	NA
NA	NA	NA	NA	NA	CXXC1	NA	NA
NA	NA	NA	NA	NA	SMAD4	NA	NA
NA	NA	NA	NA	NA	MBD2	NA	NA
NA	NA	NA	NA	NA	TCF4	NA	NA
NA	NA	NA	NA	NA	ONECUT2	NA	NA
NA	NA	NA	NA	NA	ZNF532	NA	NA
NA	NA	NA	NA	NA	ZNF407	NA	NA
NA	NA	NA	NA	NA	SALL3	NA	NA
NA	NA	NA	NA	NA	NFATC1	NA	NA
NA	NA	NA	NA	NA	MIER2	NA	NA
NA	NA	NA	NA	NA	PTBP1	NA	NA
NA	NA	NA	NA	NA	MED16	NA	NA
NA	NA	NA	NA	NA	ARID3A	NA	NA
NA	NA	NA	NA	NA	MBD3	NA	NA
NA	NA	NA	NA	NA	TCF3	NA	NA
NA	NA	NA	NA	NA	KLF16	NA	NA
NA	NA	NA	NA	NA	LMNB2	NA	NA
NA	NA	NA	NA	NA	ZNF554	NA	NA
NA	NA	NA	NA	NA	ZNF555	NA	NA
NA	NA	NA	NA	NA	NFIC	NA	NA
NA	NA	NA	NA	NA	HMG20B	NA	NA
NA	NA	NA	NA	NA	PIAS4	NA	NA
NA	NA	NA	NA	NA	SIRT6	NA	NA
NA	NA	NA	NA	NA	CHAF1A	NA	NA
NA	NA	NA	NA	NA	KDM4B	NA	NA
NA	NA	NA	NA	NA	SAFB	NA	NA
NA	NA	NA	NA	NA	RFX2	NA	NA
NA	NA	NA	NA	NA	MLLT1	NA	NA
NA	NA	NA	NA	NA	GTF2F1	NA	NA
NA	NA	NA	NA	NA	KHSRP	NA	NA
NA	NA	NA	NA	NA	SNAPC2	NA	NA
NA	NA	NA	NA	NA	ZNF266	NA	NA
NA	NA	NA	NA	NA	ZNF426	NA	NA
NA	NA	NA	NA	NA	ZNF561	NA	NA
NA	NA	NA	NA	NA	DNMT1	NA	NA
NA	NA	NA	NA	NA	ILF3	NA	NA
NA	NA	NA	NA	NA	CARM1	NA	NA
NA	NA	NA	NA	NA	SMARCA4	NA	NA
NA	NA	NA	NA	NA	ZNF491	NA	NA
NA	NA	NA	NA	NA	ZNF433	NA	NA
NA	NA	NA	NA	NA	ZNF20	NA	NA
NA	NA	NA	NA	NA	ZNF136	NA	NA
NA	NA	NA	NA	NA	ZNF563	NA	NA
NA	NA	NA	NA	NA	ZNF490	NA	NA
NA	NA	NA	NA	NA	ZNF791	NA	NA
NA	NA	NA	NA	NA	KLF1	NA	NA
NA	NA	NA	NA	NA	NFIX	NA	NA
NA	NA	NA	NA	NA	LYL1	NA	NA
NA	NA	NA	NA	NA	CC2D1A	NA	NA
NA	NA	NA	NA	NA	NOTCH3	NA	NA
NA	NA	NA	NA	NA	BRD4	NA	NA
NA	NA	NA	NA	NA	WIZ	NA	NA
NA	NA	NA	NA	NA	KLF2	NA	NA
NA	NA	NA	NA	NA	MED26	NA	NA
NA	NA	NA	NA	NA	NR2F6	NA	NA
NA	NA	NA	NA	NA	JUND	NA	NA
NA	NA	NA	NA	NA	UPF1	NA	NA
NA	NA	NA	NA	NA	MEF2B	NA	NA
NA	NA	NA	NA	NA	RFXANK	NA	NA
NA	NA	NA	NA	NA	GATAD2A	NA	NA
NA	NA	NA	NA	NA	ZNF93	NA	NA
NA	NA	NA	NA	NA	ZNF682	NA	NA
NA	NA	NA	NA	NA	ZNF486	NA	NA
NA	NA	NA	NA	NA	ZNF626	NA	NA
NA	NA	NA	NA	NA	ZNF431	NA	NA
NA	NA	NA	NA	NA	ZNF708	NA	NA
NA	NA	NA	NA	NA	ZNF493	NA	NA
NA	NA	NA	NA	NA	ZNF507	NA	NA
NA	NA	NA	NA	NA	CEBPA	NA	NA
NA	NA	NA	NA	NA	CEBPG	NA	NA
NA	NA	NA	NA	NA	ZNF302	NA	NA
NA	NA	NA	NA	NA	ZNF792	NA	NA
NA	NA	NA	NA	NA	USF2	NA	NA
NA	NA	NA	NA	NA	KMT2B	NA	NA
NA	NA	NA	NA	NA	OVOL3	NA	NA
NA	NA	NA	NA	NA	ZNF146	NA	NA
NA	NA	NA	NA	NA	ZFP14	NA	NA
NA	NA	NA	NA	NA	ZNF260	NA	NA
NA	NA	NA	NA	NA	ZNF529	NA	NA
NA	NA	NA	NA	NA	ZNF382	NA	NA
NA	NA	NA	NA	NA	ZNF585B	NA	NA
NA	NA	NA	NA	NA	ZNF383	NA	NA
NA	NA	NA	NA	NA	DPF1	NA	NA
NA	NA	NA	NA	NA	HNRNPL	NA	NA
NA	NA	NA	NA	NA	PAF1	NA	NA
NA	NA	NA	NA	NA	ZFP36	NA	NA
NA	NA	NA	NA	NA	SUPT5H	NA	NA
NA	NA	NA	NA	NA	HNRNPUL1	NA	NA
NA	NA	NA	NA	NA	DMRTC2	NA	NA
NA	NA	NA	NA	NA	ZNF574	NA	NA
NA	NA	NA	NA	NA	ERF	NA	NA
NA	NA	NA	NA	NA	CIC	NA	NA
NA	NA	NA	NA	NA	ZNF404	NA	NA
NA	NA	NA	NA	NA	ZNF224	NA	NA
NA	NA	NA	NA	NA	ZNF112	NA	NA
NA	NA	NA	NA	NA	BCL3	NA	NA
NA	NA	NA	NA	NA	RELB	NA	NA
NA	NA	NA	NA	NA	ERCC2	NA	NA
NA	NA	NA	NA	NA	FOSB	NA	NA
NA	NA	NA	NA	NA	SIX5	NA	NA
NA	NA	NA	NA	NA	HIF3A	NA	NA
NA	NA	NA	NA	NA	ARHGAP35	NA	NA
NA	NA	NA	NA	NA	MEIS3	NA	NA
NA	NA	NA	NA	NA	ZNF114	NA	NA
NA	NA	NA	NA	NA	RUVBL2	NA	NA
NA	NA	NA	NA	NA	SNRNP70	NA	NA
NA	NA	NA	NA	NA	IRF3	NA	NA
NA	NA	NA	NA	NA	PRMT1	NA	NA
NA	NA	NA	NA	NA	MED25	NA	NA
NA	NA	NA	NA	NA	ATF5	NA	NA
NA	NA	NA	NA	NA	ZNF175	NA	NA
NA	NA	NA	NA	NA	ZNF577	NA	NA
NA	NA	NA	NA	NA	ZNF350	NA	NA
NA	NA	NA	NA	NA	ZNF614	NA	NA
NA	NA	NA	NA	NA	ZNF83	NA	NA
NA	NA	NA	NA	NA	ZNF816	NA	NA
NA	NA	NA	NA	NA	ZNF677	NA	NA
NA	NA	NA	NA	NA	ZNF331	NA	NA
NA	NA	NA	NA	NA	CNOT3	NA	NA
NA	NA	NA	NA	NA	ZNF579	NA	NA
NA	NA	NA	NA	NA	ZNF524	NA	NA
NA	NA	NA	NA	NA	ZNF581	NA	NA
NA	NA	NA	NA	NA	U2AF2	NA	NA
NA	NA	NA	NA	NA	ZNF582	NA	NA
NA	NA	NA	NA	NA	ZNF667	NA	NA
NA	NA	NA	NA	NA	ZFP28	NA	NA
NA	NA	NA	NA	NA	ZIM3	NA	NA
NA	NA	NA	NA	NA	DUXA	NA	NA
NA	NA	NA	NA	NA	ZNF264	NA	NA
NA	NA	NA	NA	NA	ZNF460	NA	NA
NA	NA	NA	NA	NA	ZNF547	NA	NA
NA	NA	NA	NA	NA	ZNF548	NA	NA
NA	NA	NA	NA	NA	ZNF549	NA	NA
NA	NA	NA	NA	NA	ZNF530	NA	NA
NA	NA	NA	NA	NA	ZNF211	NA	NA
NA	NA	NA	NA	NA	ZSCAN4	NA	NA
NA	NA	NA	NA	NA	ZNF776	NA	NA
NA	NA	NA	NA	NA	ZNF586	NA	NA
NA	NA	NA	NA	NA	ZNF417	NA	NA
NA	NA	NA	NA	NA	ZNF418	NA	NA
NA	NA	NA	NA	NA	ZNF135	NA	NA
NA	NA	NA	NA	NA	ZSCAN18	NA	NA
NA	NA	NA	NA	NA	ZNF329	NA	NA
NA	NA	NA	NA	NA	ZNF544	NA	NA
NA	NA	NA	NA	NA	ZNF324	NA	NA
NA	NA	NA	NA	NA	TRIM28	NA	NA
NA	NA	NA	NA	NA	MZF1	NA	NA
NA	NA	NA	NA	NA	SOX12	NA	NA
NA	NA	NA	NA	NA	TRIB3	NA	NA
NA	NA	NA	NA	NA	CSNK2A1	NA	NA
NA	NA	NA	NA	NA	SCRT2	NA	NA
NA	NA	NA	NA	NA	OVOL2	NA	NA
NA	NA	NA	NA	NA	XRN2	NA	NA
NA	NA	NA	NA	NA	NKX2-2	NA	NA
NA	NA	NA	NA	NA	FOXA2	NA	NA
NA	NA	NA	NA	NA	VSX1	NA	NA
NA	NA	NA	NA	NA	ID1	NA	NA
NA	NA	NA	NA	NA	DNMT3B	NA	NA
NA	NA	NA	NA	NA	CBFA2T2	NA	NA
NA	NA	NA	NA	NA	E2F1	NA	NA
NA	NA	NA	NA	NA	ZNF341	NA	NA
NA	NA	NA	NA	NA	NCOA6	NA	NA
NA	NA	NA	NA	NA	TGIF2	NA	NA
NA	NA	NA	NA	NA	RBL1	NA	NA
NA	NA	NA	NA	NA	SRC	NA	NA
NA	NA	NA	NA	NA	TOP1	NA	NA
NA	NA	NA	NA	NA	MYBL2	NA	NA
NA	NA	NA	NA	NA	HNF4A	NA	NA
NA	NA	NA	NA	NA	ZNF335	NA	NA
NA	NA	NA	NA	NA	ZMYND8	NA	NA
NA	NA	NA	NA	NA	NCOA3	NA	NA
NA	NA	NA	NA	NA	SNAI1	NA	NA
NA	NA	NA	NA	NA	CEBPB	NA	NA
NA	NA	NA	NA	NA	ADNP	NA	NA
NA	NA	NA	NA	NA	NFATC2	NA	NA
NA	NA	NA	NA	NA	SALL4	NA	NA
NA	NA	NA	NA	NA	ZFP64	NA	NA
NA	NA	NA	NA	NA	ZNF217	NA	NA
NA	NA	NA	NA	NA	TFAP2C	NA	NA
NA	NA	NA	NA	NA	CTCFL	NA	NA
NA	NA	NA	NA	NA	NELFCD	NA	NA
NA	NA	NA	NA	NA	GATA5	NA	NA
NA	NA	NA	NA	NA	TCFL5	NA	NA
NA	NA	NA	NA	NA	GMEB2	NA	NA
NA	NA	NA	NA	NA	ZGPAT	NA	NA
NA	NA	NA	NA	NA	ZNF512B	NA	NA
NA	NA	NA	NA	NA	SOX18	NA	NA
NA	NA	NA	NA	NA	NRIP1	NA	NA
NA	NA	NA	NA	NA	GABPA	NA	NA
NA	NA	NA	NA	NA	OLIG1	NA	NA
NA	NA	NA	NA	NA	SON	NA	NA
NA	NA	NA	NA	NA	DYRK1A	NA	NA
NA	NA	NA	NA	NA	ERG	NA	NA
NA	NA	NA	NA	NA	ETS2	NA	NA
NA	NA	NA	NA	NA	HMGN1	NA	NA
NA	NA	NA	NA	NA	ZBTB21	NA	NA
NA	NA	NA	NA	NA	PKNOX1	NA	NA
NA	NA	NA	NA	NA	DNMT3L	NA	NA
NA	NA	NA	NA	NA	ZNF280A	NA	NA
NA	NA	NA	NA	NA	PRAME	NA	NA
NA	NA	NA	NA	NA	SMARCB1	NA	NA
NA	NA	NA	NA	NA	EWSR1	NA	NA
NA	NA	NA	NA	NA	MORC2	NA	NA
NA	NA	NA	NA	NA	PATZ1	NA	NA
NA	NA	NA	NA	NA	HMGXB4	NA	NA
NA	NA	NA	NA	NA	MCM5	NA	NA
NA	NA	NA	NA	NA	RBFOX2	NA	NA
NA	NA	NA	NA	NA	MAFF	NA	NA
NA	NA	NA	NA	NA	DMC1	NA	NA
NA	NA	NA	NA	NA	CBX6	NA	NA
NA	NA	NA	NA	NA	APOBEC3B	NA	NA
NA	NA	NA	NA	NA	CBX7	NA	NA
NA	NA	NA	NA	NA	ATF4	NA	NA
NA	NA	NA	NA	NA	TEF	NA	NA
NA	NA	NA	NA	NA	PHF5A	NA	NA
NA	NA	NA	NA	NA	XRCC6	NA	NA
NA	NA	NA	NA	NA	SREBF2	NA	NA
NA	NA	NA	NA	NA	ZBED4	NA	NA
NA	NA	NA	NA	NA	NCAPH2	NA	NA
NA	NA	NA	NA	NA	ZBED1	NA	NA
NA	NA	NA	NA	NA	TBL1X	NA	NA
NA	NA	NA	NA	NA	RBBP7	NA	NA
NA	NA	NA	NA	NA	SCML2	NA	NA
NA	NA	NA	NA	NA	YY2	NA	NA
NA	NA	NA	NA	NA	ZFX	NA	NA
NA	NA	NA	NA	NA	NR0B1	NA	NA
NA	NA	NA	NA	NA	KDM6A	NA	NA
NA	NA	NA	NA	NA	ZNF157	NA	NA
NA	NA	NA	NA	NA	ZNF41	NA	NA
NA	NA	NA	NA	NA	ELK1	NA	NA
NA	NA	NA	NA	NA	GATA1	NA	NA
NA	NA	NA	NA	NA	TFE3	NA	NA
NA	NA	NA	NA	NA	FOXP3	NA	NA
NA	NA	NA	NA	NA	KDM5C	NA	NA
NA	NA	NA	NA	NA	SMC1A	NA	NA
NA	NA	NA	NA	NA	PHF8	NA	NA
NA	NA	NA	NA	NA	KLF8	NA	NA
NA	NA	NA	NA	NA	AR	NA	NA
NA	NA	NA	NA	NA	FOXO4	NA	NA
NA	NA	NA	NA	NA	MED12	NA	NA
NA	NA	NA	NA	NA	ZMYM3	NA	NA
NA	NA	NA	NA	NA	NONO	NA	NA
NA	NA	NA	NA	NA	OGT	NA	NA
NA	NA	NA	NA	NA	HDAC8	NA	NA
NA	NA	NA	NA	NA	ATRX	NA	NA
NA	NA	NA	NA	NA	TAF9B	NA	NA
NA	NA	NA	NA	NA	POU3F4	NA	NA
NA	NA	NA	NA	NA	NKRF	NA	NA
NA	NA	NA	NA	NA	ZNF280C	NA	NA
NA	NA	NA	NA	NA	PHF6	NA	NA
NA	NA	NA	NA	NA	ZNF75D	NA	NA
NA	NA	NA	NA	NA	RBMX	NA	NA
NA	NA	NA	NA	NA	ZIC3	NA	NA
NA	NA	NA	NA	NA	HCFC1	NA	NA
