# Supplementary material for: TFTF: An R-Based Integrative Tool for Decoding Human Transcription Factor–Target Interactions
Source: Biomolecules. 2024 Jun 24;14(7):749. doi: 10.3390/biom14070749 (PMC11274450; doi:10.3390/biom14070749)
Supplement: Supplementary file 1 [file biomolecules-14-00749-s001.zip › Supplementary file 3.csv]

Supplementary File S3: Correlation Analysis Between FOXM1 and GAPDH Using the TFTF Shiny App
tissue	n	r	p	logP	sigmark
GBM	166	0.2314	0.002702	2.568314655	No
LGG	523	0.3032	1.39E-12	11.85761053	Positive
UCEC	181	0.441	5.19E-10	9.285000033	Positive
BRCA	1099	0.5762	3.09E-98	97.51060408	Positive
CESC	306	0.3461	4.87E-10	9.31264943	Positive
LUAD	515	0.6759	5.30E-70	69.27580608	Positive
ESCA	182	0.6334	8.37E-22	21.07753405	Positive
SARC	262	0.4074	6.71E-12	11.17321276	Positive
KIRP	289	0.4559	3.08E-16	15.51144928	Positive
COAD	290	0.5783	2.81E-27	26.5516029	Positive
PRAD	496	0.3761	4.14E-18	17.38331448	Positive
STAD	414	0.5691	6.62E-37	36.17901082	Positive
HNSC	520	0.4891	1.25E-32	31.90378541	Positive
KIRC	531	0.4111	4.59E-23	22.33818731	Positive
LUSC	498	0.6116	2.01E-52	51.69723629	Positive
THYM	119	0.677	2.86E-17	16.54317865	Positive
LIHC	371	0.4157	6.19E-17	16.20816905	Positive
SKCM	469	0.4859	3.74E-29	28.42678017	Positive
BLCA	407	0.4262	2.16E-19	18.66574736	Positive
THCA	512	0.1057	0.01677	1.775466937	No
MESO	87	0.61	3.58E-10	9.44660249	Positive
READ	93	0.6323	1.06E-11	10.97510404	Positive
OV	427	0.655	1.11E-53	52.95311481	Positive
UVM	79	0.4431	4.32E-05	4.364918564	Positive
PAAD	179	0.7031	5.23E-28	27.28141528	Positive
TGCT	154	0.7225	3.86E-26	25.41296288	Positive
UCS	57	0.3456	0.008471	2.072065318	Positive
LAML	173	0.2987	6.55E-05	4.183626111	No
PCPG	182	0.3309	5.06E-06	5.295935321	Positive
ACC	77	0.515	1.65E-06	5.781727146	Positive
DLBC	47	0.2939	0.04497	1.347077112	No
KICH	66	0.6742	5.46E-10	9.263205245	Positive
CHOL	36	0.2994	0.0761	1.118615343	No
