# Supplementary material for: TFTF: An R-Based Integrative Tool for Decoding Human Transcription Factor–Target Interactions
Source: Biomolecules. 2024 Jun 24;14(7):749. doi: 10.3390/biom14070749 (PMC11274450; doi:10.3390/biom14070749)
Supplement: Supplementary file 1 [file biomolecules-14-00749-s001.zip › Supplementary file 4.csv]

Supplementary File S4: Demonstration Data for Transcription Factors-Targets Network Analysis
ID	Symbol	logFC	AveExpr	t	P.Value	adj.P.Val	B
64376	IKZF5	-1.732540294	8.891333067	-12.47928361	1.80E-22	3.94E-18	40.24741005
7200	TRH	-4.97986944	5.818126832	-11.03783915	2.85E-19	2.13E-15	33.15332094
5926	ARID4A	-1.740276652	8.933037162	-11.03367988	2.91E-19	2.13E-15	33.13264799
114928 /// 100528062		-2.345192944	9.952225233	-10.05942288	4.47E-17	2.45E-13	28.27245181
3099	HK2	3.171556866	11.19177861	9.93721151	8.42E-17	3.68E-13	27.66139792
56948	SDR39U1	-1.318511179	10.74788285	-9.839958571	1.39E-16	5.08E-13	27.17512521
493753	COA5	-1.055543605	10.9251055	-9.806076823	1.66E-16	5.18E-13	27.00572167
5178	PEG3	-4.375261602	8.793262333	-9.778063706	1.92E-16	5.24E-13	26.86566605
60680	CELF5	-2.877763086	7.408785299	-9.67293307	3.30E-16	8.03E-13	26.34011788
84848 /// 494336 /// 574506		-4.061693421	6.581982298	-9.636522145	3.98E-16	8.58E-13	26.15813283
3308	HSPA4	1.350675339	11.87328324	9.621096397	4.32E-16	8.58E-13	26.08103993
3953 /// 54741		-3.082887655	9.438115305	-9.599976425	4.81E-16	8.78E-13	25.97549584
54065	SMIM11A	-1.435424634	8.502133545	-9.50729295	7.77E-16	1.31E-12	25.51242804
79804	HAND2-AS1	-4.306839858	6.934150704	-9.464351969	9.70E-16	1.52E-12	25.29795212
23584	VSIG2	-3.404074682	7.053884303	-9.414627229	1.25E-15	1.73E-12	25.04965525
3838	KPNA2	1.505332462	13.02515603	9.402593351	1.33E-15	1.73E-12	24.98957571
5648	MASP1	-2.189811628	7.043186988	-9.400831189	1.35E-15	1.73E-12	24.98077842
100505851	LOC100505851	-2.652620898	6.592336744	-9.306255027	2.19E-15	2.67E-12	24.50877145
121601	ANO4	-2.652574069	6.653667735	-9.263499698	2.73E-15	3.11E-12	24.29549386
84920 /// 144245		-1.438228759	9.017141165	-9.25619481	2.84E-15	3.11E-12	24.25906173
84900	RNFT2	2.160946235	8.292521318	9.145369455	5.03E-15	5.24E-12	23.70661032
57575	PCDH10	-3.785763684	5.82690088	-9.115640648	5.86E-15	5.83E-12	23.55851023
10460	TACC3	2.698635425	8.323252005	9.096495512	6.46E-15	6.15E-12	23.46315767
3418	IDH2	2.386494727	10.41933869	9.047480486	8.32E-15	7.58E-12	23.21912297
100507098	ADAMTS9-AS2	-3.027827393	7.416613401	-9.026364295	9.27E-15	8.12E-12	23.1140295
403340	MGC70870	-2.21597854	9.641844921	-9.014134234	9.88E-15	8.31E-12	23.05317273
1072	CFL1	1.396051249	15.44945347	9.003946536	1.04E-14	8.43E-12	23.00248514
54629	MINDY2	-1.544438858	9.434138923	-8.93943285	1.45E-14	1.13E-11	22.68164505
219749	ZNF25	-1.449889326	9.114652168	-8.921336962	1.59E-14	1.20E-11	22.59169529
29915	HCFC2	-1.338871178	9.012763704	-8.888644749	1.88E-14	1.37E-11	22.42924327
254042	METAP1D	-1.98845246	9.060718973	-8.769479817	3.47E-14	2.45E-11	21.83770116
340544	MORF4L2-AS1	-1.879074905	7.618880097	-8.757197108	3.70E-14	2.53E-11	21.77678616
122773	KLHDC1	-2.414807111	9.297895428	-8.745518133	3.92E-14	2.60E-11	21.71887571
1843	DUSP1	-3.106816701	12.48209499	-8.724332176	4.37E-14	2.81E-11	21.61385092
137872	ADHFE1	-2.724286133	8.228918637	-8.711276817	4.68E-14	2.92E-11	21.54914891
83464	APH1B	-1.550784098	8.204393167	-8.674205161	5.65E-14	3.44E-11	21.36549549
148898	ZNF436-AS1	-1.873692943	9.555825417	-8.652846045	6.31E-14	3.73E-11	21.25973213
55425	GPALPP1	-1.20720608	9.531406504	-8.559604357	1.02E-13	5.85E-11	20.79847788
100271722	LINC00899	-2.729545453	7.172254754	-8.470192262	1.60E-13	9.00E-11	20.35689564
6530	SLC6A2	-4.416090595	7.656996668	-8.453285322	1.75E-13	9.56E-11	20.27348154
90507	SCRN2	-1.594647458	9.410240395	-8.424182529	2.03E-13	1.08E-10	20.12996203
9833	MELK	3.466829519	11.43553841	8.415009509	2.12E-13	1.09E-10	20.084743
2949	GSTM5	-1.908699528	8.378920596	-8.412703615	2.15E-13	1.09E-10	20.07337727
54443	ANLN	3.17350071	9.7236681	8.370085493	2.67E-13	1.33E-10	19.86341035
275	AMT	-1.944272359	10.12353254	-8.353684516	2.90E-13	1.41E-10	19.78265765
7153	TOP2A	3.237802828	11.15468574	8.32767186	3.31E-13	1.57E-10	19.65463873
7275	TUB	-2.339798894	7.460261122	-8.324111722	3.37E-13	1.57E-10	19.63712347
83541	FAM110A	1.845625207	8.093377238	8.29702777	3.87E-13	1.77E-10	19.50392017
63947 /// 728656		-2.240929831	7.116730463	-8.289041739	4.03E-13	1.80E-10	19.46465891
374986	MIGA1	-1.649261569	9.282126539	-8.28320079	4.15E-13	1.82E-10	19.43594787
90864	SPSB3	-1.44784809	11.91945673	-8.277367594	4.28E-13	1.84E-10	19.40727872
51185	CRBN	-1.053510792	11.73141972	-8.271221374	4.41E-13	1.86E-10	19.37707523
991	CDC20	2.454510958	9.444195421	8.260466509	4.66E-13	1.92E-10	19.32423436
1801 /// 124641		-1.189521388	9.109541462	-8.239645011	5.18E-13	2.10E-10	19.22197131
7106	TSPAN4	-1.370578072	8.872530792	-8.231525105	5.40E-13	2.11E-10	19.18210453
6926	TBX3	-2.168129219	8.920791716	-8.229719129	5.45E-13	2.11E-10	19.17323866
8869	ST3GAL5	-2.559534169	9.747527976	-8.227782432	5.50E-13	2.11E-10	19.16373148
10097	ACTR2	1.619804768	12.50685221	8.201568129	6.29E-13	2.37E-10	19.03508927
10096	ACTR3	0.978976993	14.49942894	8.192116638	6.60E-13	2.45E-10	18.98872752
22974	TPX2	2.96570603	8.855275538	8.167671606	7.47E-13	2.72E-10	18.8688684
340351	AGBL3	-1.934253979	8.046881541	-8.150038424	8.16E-13	2.93E-10	18.78245401
387923	SERP2	-2.335044435	7.530703264	-8.14361291	8.43E-13	2.98E-10	18.75097413
10003	NAALAD2	-2.246599777	6.361014242	-8.122183267	9.40E-13	3.23E-10	18.64602286
84749	USP30	-1.021441971	9.054494823	-8.121479902	9.43E-13	3.23E-10	18.64257911
283596 /// 677768		-1.875702015	8.252256203	-8.09348444	1.09E-12	3.66E-10	18.50556083
27443	CECR2	-3.927605707	8.648694279	-8.082078346	1.15E-12	3.82E-10	18.44976444
56339	METTL3	-1.366010543	12.51542429	-8.067761274	1.24E-12	4.03E-10	18.37975175
6431	SRSF6	-1.386747786	12.89073701	-8.065377306	1.25E-12	4.03E-10	18.36809635
59277	NTN4	-2.483031755	9.739378871	-8.039467845	1.43E-12	4.53E-10	18.24147084
4751	NEK2	2.872790008	9.406338775	7.986769229	1.86E-12	5.82E-10	17.98419553
100131755	ARMCX4	-2.075270402	7.071374215	-7.982335388	1.91E-12	5.87E-10	17.96256658
55900	ZNF302	-1.977613573	10.00030365	-7.963794884	2.09E-12	6.36E-10	17.87215247
993	CDC25A	2.322576064	8.486340688	7.937308845	2.39E-12	7.17E-10	17.74307419
2354	FOSB	-4.821723112	8.411232416	-7.916478211	2.66E-12	7.76E-10	17.64162662
4616	GADD45B	-2.440579515	10.74645006	-7.916064992	2.66E-12	7.76E-10	17.63961483
9645	MICAL2	2.825010268	11.67281661	7.892074181	3.00E-12	8.62E-10	17.52285513
7220	TRPC1	-2.687565431	8.594453992	-7.890019202	3.03E-12	8.62E-10	17.51285771
83468	GLT8D2	-2.603481977	8.476465054	-7.885351666	3.11E-12	8.71E-10	17.49015257
23492	CBX7	-1.877232517	8.307905543	-7.88168813	3.16E-12	8.76E-10	17.47233359
9474	ATG5	-1.174221601	10.4376526	-7.858401991	3.56E-12	9.73E-10	17.35911872
79581	SLC52A2	1.447355475	10.38799429	7.850194211	3.71E-12	1.00E-09	17.31923239
80331	DNAJC5	1.028856911	10.05979229	7.835407664	3.99E-12	1.07E-09	17.2474014
101928963	HNRNPD-DT	-1.688287661	7.460202412	-7.831199195	4.08E-12	1.07E-09	17.22696323
91300	R3HDM4	1.191468337	11.75652233	7.829686203	4.11E-12	1.07E-09	17.21961613
2648	KAT2A	-1.875131691	9.595581777	-7.827691444	4.15E-12	1.07E-09	17.20993009
116039	OSR2	-3.004438623	9.400349983	-7.815341605	4.42E-12	1.12E-09	17.14997585
3491	CCN1	-2.38957484	12.04988509	-7.813947993	4.45E-12	1.12E-09	17.14321179
51091	SEPSECS	-1.22400352	8.856193088	-7.810644738	4.52E-12	1.12E-09	17.12718024
3164	NR4A1	-2.572856886	9.217761807	-7.797305946	4.83E-12	1.19E-09	17.0624606
286205	SCAI	-1.377808675	9.899637324	-7.7940703	4.91E-12	1.19E-09	17.0467654
126147	NTN5	-2.223154675	6.961034855	-7.790894782	4.99E-12	1.20E-09	17.03136343
755	CFAP410	-1.860268471	8.726671579	-7.788333924	5.06E-12	1.20E-09	17.01894384
4089	SMAD4	-1.376744825	10.97198309	-7.783451438	5.18E-12	1.22E-09	16.99526766
51276	ZNF571	-1.375312843	8.453096044	-7.776895752	5.35E-12	1.25E-09	16.96348361
406893 /// 100500854		-3.111143334	7.203883617	-7.77425244	5.43E-12	1.25E-09	16.95066989
84171	LOXL4	-1.920900541	8.121369597	-7.76212064	5.77E-12	1.31E-09	16.89187374
653483	AFDN-DT	-2.042156404	9.213196608	-7.75734917	5.91E-12	1.33E-09	16.86875537
286148	DPY19L4	-1.267320271	10.67150355	-7.752770512	6.04E-12	1.35E-09	16.84657457
1844	DUSP2	-2.959383833	9.124609566	-7.745849641	6.26E-12	1.38E-09	16.81305346
8425	LTBP4	-2.580928146	7.892487523	-7.735403419	6.59E-12	1.44E-09	16.76247176
9787	DLGAP5	3.127757011	9.082427441	7.693761989	8.12E-12	1.76E-09	16.56101358
729614	FLJ37453	-1.644723863	9.808664098	-7.66677396	9.29E-12	1.99E-09	16.43059833
1856	DVL2	-0.950541181	10.2629831	-7.664656461	9.39E-12	1.99E-09	16.42037095
2810	SFN	2.096079365	15.24661587	7.651063604	1.00E-11	2.11E-09	16.35473611
56849	TCEAL7	-3.773042973	7.14510735	-7.631991634	1.11E-11	2.30E-09	16.26269687
10690	FUT9	-3.67234331	6.287618609	-7.630702807	1.11E-11	2.30E-09	16.25647934
64224	HERPUD2	-0.874528273	10.72148745	-7.591835321	1.35E-11	2.76E-09	16.06910889
283507	SUGT1P3	-2.650720614	7.271121121	-7.5840522	1.40E-11	2.84E-09	16.03161965
57103	TIGAR	1.743683841	9.197682499	7.580579856	1.43E-11	2.87E-09	16.01489767
1063	CENPF	2.24411029	10.43128844	7.575531671	1.46E-11	2.91E-09	15.99059057
65125	WNK1	1.309094978	10.62378942	7.565312925	1.54E-11	3.04E-09	15.94140076
8504	PEX3	-1.338815462	10.07711772	-7.562126113	1.57E-11	3.06E-09	15.9260642
55165	CEP55	3.319321486	9.824135838	7.554421644	1.63E-11	3.15E-09	15.88899376
2621	GAS6	-2.517585056	10.09290779	-7.55093808	1.66E-11	3.18E-09	15.87223586
84289	ING5	-1.614714082	10.17639975	-7.53942234	1.75E-11	3.34E-09	15.81685398
2353	FOS	-3.934203712	9.824183535	-7.535299414	1.79E-11	3.38E-09	15.7970316
54700 /// 653390 /// 730092		-2.23477878	8.217490582	-7.50576272	2.07E-11	3.87E-09	15.65511299
8460	TPST1	-1.372753185	8.987584351	-7.50452646	2.09E-11	3.87E-09	15.64917641
6241	RRM2	3.400570659	11.98806422	7.499610808	2.14E-11	3.93E-09	15.62557396
100996419	LOC100996419	-1.803658535	7.918349861	-7.497080952	2.16E-11	3.95E-09	15.61342861
26049	FAM169A	-2.56764001	10.04454485	-7.491158832	2.23E-11	4.03E-09	15.58500219
10403	NDC80	2.523651024	9.695287771	7.488895029	2.25E-11	4.04E-09	15.57413753
57763	ANKRA2	-1.145001992	10.93901215	-7.479593341	2.36E-11	4.20E-09	15.52950587
157313	CDCA2	2.234673854	8.47053379	7.47512945	2.41E-11	4.26E-09	15.50809272
90634	N4BP2L1	-2.086267108	9.88227884	-7.459717371	2.60E-11	4.55E-09	15.43418977
31	ACACA	1.217967976	10.50055322	7.458694644	2.62E-11	4.55E-09	15.42928722
389114	ZNF662	-3.144451896	7.310705344	-7.455265507	2.66E-11	4.56E-09	15.4128507
9737	GPRASP1	-1.939006107	8.926124254	-7.454782522	2.67E-11	4.56E-09	15.41053584
10112	KIF20A	2.399676801	9.341220933	7.442388494	2.84E-11	4.80E-09	15.35114828
6777	STAT5B	-1.107764019	9.806411585	-7.439753084	2.88E-11	4.80E-09	15.33852409
79901	CYBRD1	-2.534671126	9.865920789	-7.43843995	2.89E-11	4.80E-09	15.33223438
147372	CCBE1	-2.616136414	6.724828088	-7.437199773	2.91E-11	4.80E-09	15.32629442
9232	PTTG1	2.047902734	10.67630337	7.435810496	2.93E-11	4.80E-09	15.31964067
84530	SRRM4	-2.465687858	6.055393733	-7.435277634	2.94E-11	4.80E-09	15.3170887
84848 /// 494336		-2.23384387	8.323757003	-7.414612398	3.26E-11	5.28E-09	15.21816057
4860	PNP	1.878528929	9.826483041	7.405998735	3.40E-11	5.43E-09	15.1769494
2305	FOXM1	2.857579038	8.449871841	7.404820801	3.42E-11	5.43E-09	15.1713148
51175	TUBE1	-1.443379694	9.856484778	-7.404615286	3.42E-11	5.43E-09	15.17033175
645212	EIF3J-DT	-1.815814704	8.538874636	-7.397745473	3.54E-11	5.57E-09	15.13747585
4090	SMAD5	-1.11365829	11.58392484	-7.388335915	3.71E-11	5.80E-09	15.09248795
51155	JPT1	1.5494833	10.23697412	7.385567484	3.76E-11	5.84E-09	15.07925509
554282 /// 653820 /// 728833 /// 729533		2.552648431	9.32256748	7.360512705	4.26E-11	6.56E-09	14.9595631
1058 /// 54978		2.716827083	9.145697335	7.358476928	4.30E-11	6.58E-09	14.94984314
11065	UBE2C	1.993225605	10.33511842	7.333037624	4.88E-11	7.41E-09	14.82845019
122525	C14orf28	-1.290926559	9.278472115	-7.321401924	5.16E-11	7.79E-09	14.77296892
386758	ZNF582-DT	-2.457203258	6.631080834	-7.308437786	5.50E-11	8.25E-09	14.71118527
23588	KLHDC2	-1.204674519	11.6083991	-7.300453723	5.73E-11	8.52E-09	14.67315215
56992	KIF15	2.739618242	9.396304322	7.283781725	6.22E-11	9.19E-09	14.59377446
54851	ANKRD49	-1.094802766	10.70480836	-7.274472506	6.51E-11	9.56E-09	14.54947658
57531	HACE1	-1.190464147	9.959735858	-7.270193312	6.65E-11	9.68E-09	14.52911999
100270804	LINC00653	-1.948363901	7.02232004	-7.268158537	6.71E-11	9.68E-09	14.51944167
25802	LMOD1	-2.884520847	6.572609153	-7.267829248	6.72E-11	9.68E-09	14.5178755
10351	ABCA8	-3.394489859	8.274497658	-7.266400378	6.77E-11	9.68E-09	14.51107974
8526	DGKE	-1.825776474	9.066978234	-7.263940705	6.85E-11	9.74E-09	14.49938242
283383	ADGRD1	-3.845760893	6.263608224	-7.257446551	7.08E-11	9.99E-09	14.46850456
259266	ASPM	2.535572062	9.137269735	7.250073642	7.34E-11	1.03E-08	14.43345901
163255	ZNF540	-2.103624766	6.909879592	-7.246421637	7.47E-11	1.04E-08	14.41610416
6387	CXCL12	-2.726222996	8.754494504	-7.236127777	7.86E-11	1.09E-08	14.36720114
26255	PTTG3P	2.185076538	6.942035827	7.232037429	8.02E-11	1.10E-08	14.34777527
100131434	LINC00893	-2.71705371	7.227036875	-7.230944127	8.06E-11	1.10E-08	14.34258355
7416	VDAC1	2.312015003	10.98270994	7.218637192	8.56E-11	1.16E-08	14.2841594
7596	ZNF45	-1.156848779	10.32366578	-7.214791885	8.73E-11	1.18E-08	14.26591127
57569	ARHGAP20	-2.397265144	6.405136432	-7.201577344	9.31E-11	1.25E-08	14.20322469
1386	ATF2	-1.108383629	10.82043548	-7.181011358	1.03E-10	1.37E-08	14.10573839
23768 /// 100506718		-2.821083144	8.792080454	-7.175591842	1.06E-10	1.40E-08	14.08006401
221150	SKA3	1.658401077	8.774379728	7.172528175	1.07E-10	1.42E-08	14.065553
7561	ZNF14	-0.920906698	9.832263974	-7.163697085	1.12E-10	1.47E-08	14.02373599
9068	ANGPTL1	-4.045737136	6.580266056	-7.160639144	1.14E-10	1.48E-08	14.00925995
388969	C2orf68	-1.102330393	9.41094384	-7.156064525	1.16E-10	1.51E-08	13.98760784
339290	LINC00667	-1.888679151	7.76336149	-7.153505545	1.18E-10	1.52E-08	13.97549793
6430	SRSF5	-0.980990098	13.5228765	-7.145741803	1.22E-10	1.57E-08	13.93876612
5296 /// 10437		2.325161493	10.62668134	7.141685271	1.25E-10	1.59E-08	13.91957908
257218	SHPRH	-1.349748739	9.927084161	-7.13902747	1.27E-10	1.60E-08	13.90700986
27161	AGO2	1.430033511	8.054953719	7.120153124	1.39E-10	1.75E-08	13.81779424
1842	ECM2	-2.657081426	8.862258343	-7.116182411	1.42E-10	1.77E-08	13.79903538
220965	FAM13C	-2.650425549	9.377790784	-7.099472431	1.54E-10	1.91E-08	13.72013061
7264	GFUS	1.153673243	10.82134671	7.094983195	1.57E-10	1.94E-08	13.69894296
256471	MFSD8	-1.190523393	9.531830004	-7.087271812	1.63E-10	2.00E-08	13.66255838
58527	ABRACL	2.046446396	11.3417114	7.058639011	1.87E-10	2.29E-08	13.52757738
132160	PPM1M	-1.673037723	7.750435698	-7.052372191	1.93E-10	2.35E-08	13.49805904
4969	OGN	-4.787552625	6.665996859	-7.050547901	1.95E-10	2.36E-08	13.48946784
7146 /// 7148		-2.111680426	7.684418248	-7.046725557	1.99E-10	2.39E-08	13.4714696
79007	DBNDD1	2.052535351	7.251941568	7.043049912	2.02E-10	2.42E-08	13.45416526
23527	ACAP2	-1.293788331	10.81438244	-7.039074899	2.06E-10	2.45E-08	13.43545502
83941	TM2D1	-1.104578627	11.8947943	-7.02557867	2.20E-10	2.59E-08	13.37195586
9439	MED23	-0.970105803	10.70837254	-7.025462263	2.20E-10	2.59E-08	13.37140836
23414	ZFPM2	-3.793507583	5.962077475	-6.995492379	2.55E-10	2.98E-08	13.23055283
4065 /// 9936 /// 100526664		-1.960472088	8.693561676	-6.985267453	2.68E-10	3.12E-08	13.18254461
1106	CHD2	-1.230384964	11.37063285	-6.983666862	2.70E-10	3.13E-08	13.17503171
2023	ENO1	2.264671575	12.8384181	6.977853584	2.78E-10	3.19E-08	13.14775026
7403	KDM6A	-1.051936132	10.02435209	-6.977154725	2.79E-10	3.19E-08	13.14447108
148229	ATP8B3	-2.581875247	7.509440568	-6.972292212	2.85E-10	3.25E-08	13.12165846
220988	HNRNPA3	-1.042699563	13.23181197	-6.967867556	2.92E-10	3.31E-08	13.10090491
101060391	SNTG2-AS1	-3.888139012	5.096024786	-6.953011092	3.13E-10	3.54E-08	13.03125566
282890	ZNF311	-2.711181219	6.601063087	-6.929602841	3.51E-10	3.93E-08	12.92162137
1490	CCN2	-2.586772698	9.473253876	-6.929351267	3.52E-10	3.93E-08	12.92044382
26149	ZNF658	-1.328879259	7.690625971	-6.922244163	3.64E-10	4.04E-08	12.88718368
11107	PRDM5	-2.061167915	7.283146607	-6.893752827	4.18E-10	4.62E-08	12.75397175
377	ARF3	1.396011865	12.37875374	6.891051517	4.23E-10	4.65E-08	12.74135199
3590	IL11RA	-1.376644439	7.637943193	-6.889743339	4.26E-10	4.66E-08	12.73524119
9703	KIAA0100	0.912545972	10.04513095	6.871379863	4.66E-10	5.01E-08	12.64950571
150094	SIK1	-2.227883002	10.0638857	-6.870290389	4.68E-10	5.01E-08	12.64442179
114795	TMEM132B	-1.878369401	6.923951374	-6.87010475	4.68E-10	5.01E-08	12.64355555
11201	POLI	-1.376703904	10.01762688	-6.868631294	4.72E-10	5.01E-08	12.63668034
3398 /// 84099		-2.420783972	11.84305295	-6.868273318	4.73E-10	5.01E-08	12.63501009
55785	FGD6	1.610375446	8.026789594	6.867893252	4.74E-10	5.01E-08	12.63323681
8880	FUBP1	-1.35581051	11.54024333	-6.867736933	4.74E-10	5.01E-08	12.63250748
64151	NCAPG	2.487818861	9.147570156	6.858550982	4.95E-10	5.18E-08	12.58965965
221895	JAZF1	-1.753253837	9.377181495	-6.857320795	4.98E-10	5.18E-08	12.58392304
2923	PDIA3	1.633662253	13.31641922	6.857052325	4.99E-10	5.18E-08	12.58267116
25957	PNISR	-1.351734251	13.08952787	-6.856695484	5.00E-10	5.18E-08	12.58100724
8438	RAD54L	2.123617593	8.400233759	6.85220316	5.11E-10	5.27E-08	12.56006253
23213	SULF1	2.453668838	10.54622137	6.85127341	5.13E-10	5.27E-08	12.55572835
2966 /// 653238		-1.561636018	9.689742912	-6.846715443	5.25E-10	5.36E-08	12.53448381
4288	MKI67	2.034933837	8.90502039	6.844507582	5.30E-10	5.40E-08	12.5241949
150465	TTL	1.223297068	9.613142607	6.842391402	5.36E-10	5.43E-08	12.51433439
23769	FLRT1	-2.180622648	6.999885005	-6.825515362	5.81E-10	5.86E-08	12.43573936
9928	KIF14	2.217079865	8.956430976	6.823741335	5.86E-10	5.88E-08	12.42748153
8634	RTCA	1.005133074	11.17501287	6.817805518	6.03E-10	6.03E-08	12.39985701
207	AKT1	1.298955322	9.775959608	6.816658337	6.06E-10	6.03E-08	12.39451921
728568	C12orf73	-0.920077575	10.25224626	-6.813420336	6.16E-10	6.10E-08	12.37945468
101927391	MIOS-DT	-2.329606472	8.484761353	-6.811980387	6.20E-10	6.11E-08	12.37275629
54619	CCNJ	1.256396661	9.862021896	6.807815591	6.33E-10	6.21E-08	12.35338536
54934	KANSL2	-0.966326268	10.39596857	-6.805874752	6.39E-10	6.24E-08	12.3443598
26013	L3MBTL1	-1.531894334	8.430786422	-6.803985957	6.45E-10	6.27E-08	12.3355772
7262	PHLDA2	2.918001983	10.4532062	6.795923464	6.70E-10	6.47E-08	12.29809808
6272	SORT1	1.639744534	11.09753667	6.795463917	6.72E-10	6.47E-08	12.29596234
79667	KLF3-AS1	-2.98415731	8.732827921	-6.791157038	6.86E-10	6.58E-08	12.27594881
9491	PSMF1	-1.248472943	10.62297734	-6.769719791	7.60E-10	7.26E-08	12.17640349
2965	GTF2H1	-0.760912677	11.58729005	-6.761397061	7.91E-10	7.53E-08	12.13778832
29899	GPSM2	1.718655006	9.855813368	6.750300722	8.35E-10	7.91E-08	12.08633238
699	BUB1	2.169035203	8.559139265	6.749273015	8.39E-10	7.91E-08	12.08156832
7533	YWHAH	1.285292326	8.371564964	6.741726531	8.70E-10	8.17E-08	12.04659414
100506469	TMEM147-AS1	-1.252297843	9.905185411	-6.736763793	8.91E-10	8.33E-08	12.02360246
11340	EXOSC8	-1.061638848	11.02817358	-6.733719147	9.04E-10	8.42E-08	12.00950024
7170	TPM3	0.96295796	13.27263749	6.732097742	9.11E-10	8.45E-08	12.00199119
57120	GOPC	-0.903241623	11.16621365	-6.730513802	9.18E-10	8.47E-08	11.99465632
730092	RRN3P1	-2.031728974	9.464580464	-6.713245261	9.97E-10	9.17E-08	11.91473253
84142	ABRAXAS1	-1.410303824	7.849521964	-6.706927604	1.03E-09	9.41E-08	11.88551232
5986	RFNG	-1.303642874	8.51048935	-6.702157166	1.05E-09	9.57E-08	11.86345528
84460	ZMAT1	-2.806663503	9.815462596	-6.701754351	1.05E-09	9.57E-08	11.86159307
64427	TTC31	-0.976746651	9.845023556	-6.697664273	1.07E-09	9.72E-08	11.84268708
162972	ZNF550	-1.11500629	10.15482537	-6.696324767	1.08E-09	9.74E-08	11.83649631
253769	WDR27	-2.049870683	10.14938444	-6.691478221	1.11E-09	9.93E-08	11.81410114
6319	SCD	2.17929501	11.32785207	6.690291132	1.11E-09	9.94E-08	11.80861674
1871	E2F3	1.589534712	11.78482045	6.6839954	1.15E-09	1.02E-07	11.77953648
10808	HSPH1	1.229827957	12.21557876	6.664169782	1.26E-09	1.12E-07	11.68803079
57481	KIAA1210	-3.431982512	6.257172555	-6.663062751	1.27E-09	1.12E-07	11.68292439
202781	PAXIP1-DT	-1.247110532	10.11328986	-6.661771048	1.28E-09	1.12E-07	11.67696657
5701	PSMC2	1.056276424	13.20741007	6.656601005	1.31E-09	1.14E-07	11.65312491
9768	PCLAF	2.169471681	12.59355953	6.649879848	1.35E-09	1.18E-07	11.62214116
51092	SIDT2	-1.234009171	12.17390596	-6.647330697	1.37E-09	1.19E-07	11.61039309
7083	TK1	1.461207383	8.954186987	6.639197734	1.42E-09	1.23E-07	11.57292319
116412	ZNF837	-2.654022304	6.143444756	-6.639057661	1.42E-09	1.23E-07	11.57227801
55022	PID1	-2.525280921	6.543761323	-6.63687301	1.44E-09	1.23E-07	11.56221614
6424	SFRP4	-3.887391259	9.023705245	-6.631834461	1.47E-09	1.26E-07	11.539015
90410	IFT20	-0.912724182	11.37004657	-6.624674022	1.52E-09	1.30E-07	11.50605515
80863 /// 100507547		-1.434872065	8.114350078	-6.619875485	1.56E-09	1.32E-07	11.48397514
100272217	LOC100272217	-1.862144025	8.165358721	-6.61420049	1.60E-09	1.35E-07	11.4578704
27241	BBS9	-1.035288645	8.700167072	-6.611947767	1.62E-09	1.36E-07	11.44751043
55761	TTC17	-1.124409367	11.9840724	-6.610541046	1.63E-09	1.37E-07	11.44104183
26984	SEC22A	-0.901262042	9.102565777	-6.60979199	1.64E-09	1.37E-07	11.43759762
50615	IL21R	2.148516573	6.939366001	6.609067816	1.64E-09	1.37E-07	11.43426797
50861	STMN3	-2.093072836	8.376839808	-6.60499969	1.67E-09	1.39E-07	11.41556603
55074	OXR1	-1.365287397	11.06221307	-6.599460998	1.72E-09	1.42E-07	11.390111
2592	GALT	-1.184076754	9.211036512	-6.599052402	1.72E-09	1.42E-07	11.38823349
57088	PLSCR4	-2.037438986	9.26244733	-6.595388256	1.75E-09	1.44E-07	11.37139871
352954	CASTOR3	-1.484434311	8.896875033	-6.593601731	1.77E-09	1.44E-07	11.36319195
143684	FAM76B	-1.018661274	10.81521328	-6.579089491	1.89E-09	1.54E-07	11.29656009
203429 /// 653687		-2.945395448	6.824135288	-6.576839276	1.91E-09	1.55E-07	11.28623367
25759	SHC2	-1.877858076	8.304898002	-6.572089689	1.96E-09	1.58E-07	11.26444212
100169890	PEG3-AS1	-3.218188869	6.053038851	-6.570545128	1.97E-09	1.59E-07	11.2573569
842	CASP9	-1.147896864	10.41474545	-6.567166619	2.00E-09	1.61E-07	11.24186132
57798	GATAD1	-0.903097603	9.931990868	-6.563180949	2.04E-09	1.63E-07	11.22358513
4093	SMAD9	-2.873712106	10.31346906	-6.562526986	2.05E-09	1.63E-07	11.22058683
130367	SGPP2	1.958850166	9.757463196	6.557245892	2.10E-09	1.67E-07	11.19637838
6382	SDC1	1.908351729	9.754572925	6.556539991	2.11E-09	1.67E-07	11.19314314
286097	MICU3	-3.340660584	8.611521961	-6.554101518	2.13E-09	1.67E-07	11.18196838
6991	DYNLT2	-1.116243471	8.620225193	-6.55379584	2.14E-09	1.67E-07	11.18056767
112479	ERI2	-0.976811016	10.88439778	-6.553444335	2.14E-09	1.67E-07	11.178957
9073	CLDN8	-3.240950408	5.95873305	-6.550351381	2.17E-09	1.69E-07	11.16478595
6096	RORB	-3.478629731	8.787825599	-6.545966153	2.22E-09	1.72E-07	11.14469873
11082	ESM1	2.25784109	7.485200347	6.542982111	2.25E-09	1.74E-07	11.13103298
1036	CDO1	-1.840046814	7.522022174	-6.539377173	2.29E-09	1.76E-07	11.11452716
8522	GAS7	-1.922229454	9.652002977	-6.537044138	2.31E-09	1.78E-07	11.10384694
79801	SHCBP1	2.218893708	8.262902597	6.535616631	2.33E-09	1.78E-07	11.09731283
100506713	ALOX12-AS1	-1.326321033	9.07817714	-6.52963143	2.40E-09	1.82E-07	11.06992319
84057	MND1	2.567522087	7.041842899	6.529223131	2.40E-09	1.82E-07	11.0680551
79974	CPED1	-2.639244895	9.892316749	-6.52519704	2.45E-09	1.85E-07	11.04963703
378805	LINC-PINT	-2.176854204	9.561093149	-6.525107626	2.45E-09	1.85E-07	11.04922804
94056	SYAP1	1.394628082	10.11968417	6.522163173	2.48E-09	1.86E-07	11.03576114
861 /// 100506403 /// 101928269		2.26122052	10.55094013	6.52202662	2.48E-09	1.86E-07	11.03513665
388228	SBK1	2.015973612	10.27950901	6.514077459	2.58E-09	1.93E-07	10.99879273
80778	ZNF34	-1.211854731	7.65636156	-6.511099684	2.62E-09	1.95E-07	10.98518289
64150	DIO3OS	-3.098698222	5.914786304	-6.501542211	2.74E-09	2.03E-07	10.94151802
374491	TPTE2P6	-3.443403739	6.154762115	-6.497125676	2.79E-09	2.07E-07	10.92134929
81610	FAM83D	2.626468472	9.315722481	6.4942679	2.83E-09	2.09E-07	10.90830188
51076	CUTC	-0.81194648	9.099036953	-6.493602558	2.84E-09	2.09E-07	10.90526454
102723918		-3.184281349	4.1469993	-6.491429344	2.87E-09	2.10E-07	10.89534456
7389	UROD	-0.899774919	12.15203144	-6.4901736	2.89E-09	2.10E-07	10.88961314
80022	MYO15B	-1.589728357	8.710782768	-6.489945372	2.89E-09	2.10E-07	10.88857152
10797	MTHFD2	1.808958539	11.51936155	6.482095273	3.00E-09	2.17E-07	10.85275334
9946	CRYZL1	-0.816137928	10.20975716	-6.479833986	3.03E-09	2.19E-07	10.84243894
55920	RCC2	1.033344972	12.4943075	6.478829152	3.05E-09	2.19E-07	10.83785608
100302650	BABAM2-AS1	-1.978803301	7.540313632	-6.476537113	3.08E-09	2.21E-07	10.82740361
3549	IHH	-3.631356969	8.048862677	-6.464698085	3.26E-09	2.33E-07	10.7734382
9636	ISG15	2.464030021	10.33620778	6.46305362	3.28E-09	2.34E-07	10.76594555
2791	GNG11	-1.80289201	9.179141597	-6.461661136	3.31E-09	2.35E-07	10.75960162
3832	KIF11	2.287176693	9.296720155	6.443249108	3.61E-09	2.55E-07	10.67577321
8914	TIMELESS	1.195326368	9.363236262	6.437467345	3.71E-09	2.62E-07	10.64947004
163050	ZNF564	-1.025858274	9.591251459	-6.436479237	3.72E-09	2.62E-07	10.6449758
79172	CENPO	1.069455813	8.515912837	6.433427814	3.78E-09	2.65E-07	10.63109875
55086	RADX	-2.923970853	5.449808847	-6.42736276	3.89E-09	2.72E-07	10.60352477
10994	ILVBL	-1.162660895	9.866281612	-6.424643563	3.94E-09	2.74E-07	10.59116586
57684	ZBTB26	-0.926175318	10.10129871	-6.418938911	4.04E-09	2.81E-07	10.56524506
6696	SPP1	2.650379292	11.84609019	6.415468025	4.11E-09	2.85E-07	10.54947882
9555	MACROH2A1	0.822406722	13.25342128	6.410636105	4.21E-09	2.90E-07	10.52753619
79089	TMUB2	-0.933172587	9.509939456	-6.393774259	4.55E-09	3.13E-07	10.45101852
54482	TRMT13	-1.013947917	10.57794345	-6.391198487	4.61E-09	3.16E-07	10.43933744
55143	CDCA8	2.638410737	7.993475223	6.390898888	4.62E-09	3.16E-07	10.43797889
401466	RBIS	-0.919501703	12.50280311	-6.390188405	4.63E-09	3.16E-07	10.43475728
146330	FBXL16	-1.889849382	8.29615295	-6.387583784	4.69E-09	3.19E-07	10.42294821
80310	PDGFD	-2.076968632	9.870961641	-6.384891401	4.75E-09	3.22E-07	10.41074339
100287932 /// 100652748		0.849365062	13.01351514	6.382901065	4.79E-09	3.23E-07	10.40172243
8722	CTSF	-2.31938672	9.353730504	-6.382414669	4.80E-09	3.23E-07	10.39951808
26224	FBXL3	-1.264644665	11.09503926	-6.382213711	4.81E-09	3.23E-07	10.39860736
55635	DEPDC1	2.155282049	8.45765725	6.381260844	4.83E-09	3.23E-07	10.39428923
23731	TMEM245	-0.961072447	11.8035054	-6.377811078	4.91E-09	3.27E-07	10.37865816
64221	ROBO3	-2.837492181	6.199604246	-6.374763219	4.98E-09	3.31E-07	10.36485116
25886	POC1A	1.338340005	8.684094662	6.373383396	5.01E-09	3.31E-07	10.3586014
91298	C12orf29	-1.23073411	9.966058566	-6.373302028	5.01E-09	3.31E-07	10.35823287
100506243	KRBOX1	-1.366040243	7.320293277	-6.369232183	5.11E-09	3.37E-07	10.33980244
10095	ARPC1B	1.448569297	10.35719878	6.364675532	5.22E-09	3.43E-07	10.31917348
25927	CNRIP1	-1.963028871	8.6107996	-6.363959206	5.24E-09	3.43E-07	10.3159311
376940	ZC3H6	-1.054469232	8.736347601	-6.360407827	5.33E-09	3.48E-07	10.29985841
5069	PAPPA	-2.532993105	8.220051055	-6.358580425	5.37E-09	3.50E-07	10.29158954
406886	MIRLET7D	-1.596813042	8.866093438	-6.355986661	5.44E-09	3.52E-07	10.27985469
83481	EPPK1	2.641471346	11.03581028	6.355791509	5.44E-09	3.52E-07	10.27897186
10204 /// 128322		0.878838068	10.31450222	6.346452791	5.69E-09	3.67E-07	10.23673879
79796	ALG9	-0.89617664	9.756562933	-6.330473504	6.13E-09	3.95E-07	10.16453705
83461	CDCA3	2.135006414	10.08070992	6.328745183	6.18E-09	3.96E-07	10.15673244
23177	CEP68	-1.276485689	10.32696974	-6.32862675	6.18E-09	3.96E-07	10.15619766
134466	ZNF300P1	-2.653574011	6.438504876	-6.327442193	6.22E-09	3.96E-07	10.15084911
57092	PCNP	-1.31320301	11.98668749	-6.326960947	6.23E-09	3.96E-07	10.1486763
9934	P2RY14	-2.574620811	9.012564776	-6.325181924	6.29E-09	3.99E-07	10.14064469
56947	MFF	-0.822268895	11.17253199	-6.324395856	6.31E-09	3.99E-07	10.13709621
4214	MAP3K1	-1.261508883	11.99872335	-6.323754268	6.33E-09	3.99E-07	10.13420008
55872	PBK	2.669567661	8.959055019	6.320539051	6.42E-09	4.04E-07	10.11968852
84852	ATP1A1-AS1	-1.386871872	7.101066041	-6.318099231	6.50E-09	4.07E-07	10.10867878
23285		-1.214399831	8.449575001	-6.315979662	6.56E-09	4.10E-07	10.09911569
1981	EIF4G1	1.254567808	10.23820095	6.309074428	6.78E-09	4.23E-07	10.06797032
55713	ZNF334	-2.793163059	6.254413471	-6.305308865	6.90E-09	4.29E-07	10.05099239
9452	ITM2A	-1.743754421	8.047840016	-6.304592003	6.92E-09	4.29E-07	10.04776076
990	CDC6	1.487557328	7.639285702	6.294368886	7.26E-09	4.48E-07	10.00169215
1314	COPA	1.407329087	11.36054797	6.294298198	7.26E-09	4.48E-07	10.00137372
30001	ERO1A	1.760539438	11.91461541	6.287868933	7.49E-09	4.60E-07	9.972418385
221322	TBC1D32	-1.438543759	7.75026964	-6.28643002	7.54E-09	4.62E-07	9.965939764
81790	RNF170	-0.838032132	9.687428001	-6.283331561	7.65E-09	4.67E-07	9.951991364
100128108	LOC100128108	-2.255534731	5.945246949	-6.281779682	7.70E-09	4.69E-07	9.945006373
55798 /// 339175		1.340288372	9.31602607	6.280350086	7.75E-09	4.71E-07	9.938572449
10451	VAV3	2.402315434	12.57538992	6.279346505	7.79E-09	4.72E-07	9.934056206
80028	FBXL18	1.683314202	8.119035425	6.275683234	7.92E-09	4.78E-07	9.917573704
440279	UNC13C	-1.809368299	5.904835728	-6.275337691	7.94E-09	4.78E-07	9.916019187
2252 /// 387628 /// 654466		-2.043960598	7.756005741	-6.272558094	8.04E-09	4.82E-07	9.903515823
51585	PCF11	-0.875429487	10.43323372	-6.271961657	8.06E-09	4.82E-07	9.900833212
400657	ZNF407-AS1	-1.247695217	9.236503801	-6.271842251	8.07E-09	4.82E-07	9.900296167
5893	RAD52	-1.790978416	9.219373795	-6.270282078	8.13E-09	4.85E-07	9.893279523
254778	VXN	-1.806320286	5.793411164	-6.259933896	8.53E-09	5.07E-07	9.846759705
9133	CCNB2	2.183996441	9.691264547	6.259366437	8.55E-09	5.07E-07	9.844209702
144577	KICS2	-1.151298739	8.753471681	-6.254950522	8.73E-09	5.16E-07	9.824369321
10651	MTX2	0.845278321	10.92579672	6.253065997	8.81E-09	5.19E-07	9.815904185
3182	HNRNPAB	1.6822077	12.5260972	6.252591691	8.83E-09	5.19E-07	9.813773816
80298	MTERF2	-1.08401929	9.872272311	-6.250353677	8.92E-09	5.23E-07	9.803722649
144455	E2F7	2.590477212	10.23870305	6.248750617	8.99E-09	5.26E-07	9.796524113
1634	DCN	-2.474546473	10.60703017	-6.244437663	9.17E-09	5.35E-07	9.777160889
50853	VILL	-2.587390849	6.268508629	-6.2316319	9.73E-09	5.66E-07	9.719703947
10381	TUBB3	1.406978323	10.54390133	6.228761354	9.86E-09	5.72E-07	9.706831611
10274	STAG1	-0.773308135	10.07780487	-6.227943599	9.90E-09	5.73E-07	9.703165054
4306	NR3C2	-2.830532124	7.451829814	-6.225815165	1.00E-08	5.77E-07	9.693622833
55650	PIGV	-0.861792388	9.618412218	-6.220230867	1.03E-08	5.91E-07	9.668594194
10668	CGRRF1	-0.835228321	8.863428232	-6.218478033	1.03E-08	5.94E-07	9.660740127
81539	SLC38A1	2.133654843	11.89114811	6.21614947	1.05E-08	5.98E-07	9.650307886
55971	BAIAP2L1	1.445409619	11.49266788	6.215819748	1.05E-08	5.98E-07	9.648830836
29128	UHRF1	2.054202123	9.783941957	6.21547664	1.05E-08	5.98E-07	9.647293854
5934	RBL2	-0.954833475	12.13688619	-6.200070633	1.13E-08	6.41E-07	9.578320801
84186	ZCCHC7	-1.023797709	10.54683079	-6.193608354	1.16E-08	6.59E-07	9.549412033
100306951	PITPNA-AS1	-1.385897553	8.417844136	-6.190983813	1.18E-08	6.65E-07	9.537675141
55355	HJURP	2.090794766	7.8151048	6.189413584	1.18E-08	6.68E-07	9.530654186
27031	NPHP3	-1.722152122	10.47476329	-6.188654464	1.19E-08	6.69E-07	9.527260224
57002	YAE1	-0.79992992	9.850993768	-6.187153042	1.20E-08	6.72E-07	9.520548056
1456	CSNK1G3	-0.847723741	10.34067791	-6.186010822	1.20E-08	6.73E-07	9.515442208
24137	KIF4A	1.854599152	8.549488826	6.185574993	1.21E-08	6.73E-07	9.513494115
9870	AREL1	0.913244949	9.267251504	6.180189947	1.24E-08	6.88E-07	9.489428905
143903	LAYN	-1.375519239	8.362688956	-6.176240578	1.26E-08	6.99E-07	9.47178564
7741	ZSCAN26	-1.089111897	8.82061571	-6.171942829	1.28E-08	7.12E-07	9.45259186
1153	CIRBP	-1.137979442	13.86396465	-6.170391512	1.29E-08	7.15E-07	9.445665163
152185	SPICE1	-1.151019412	9.645236615	-6.167475801	1.31E-08	7.23E-07	9.43264853
6671	SP4	-1.111911343	10.95375968	-6.164080758	1.33E-08	7.33E-07	9.41749555
202134 /// 285596 /// 653316 /// 100507387 /// 101928349 /// 101930363		-2.771979013	6.968228445	-6.162259293	1.34E-08	7.37E-07	9.409367436
3399	ID3	-3.050812963	9.35388926	-6.161422249	1.35E-08	7.38E-07	9.405632573
399474	TMEM200B	-1.658452525	8.158411543	-6.159909142	1.36E-08	7.41E-07	9.398881734
10254	STAM2	-1.093672815	10.38050485	-6.155661519	1.39E-08	7.54E-07	9.379934687
148979	GLIS1	-2.225887913	6.554183382	-6.153028469	1.40E-08	7.61E-07	9.368192646
467	ATF3	-2.414154058	10.63696636	-6.152035608	1.41E-08	7.63E-07	9.363765594
652995	UCA1	-3.126857579	10.00109247	-6.150308485	1.42E-08	7.67E-07	9.35606534
54841	BIVM	-1.119095522	9.927137986	-6.140105684	1.49E-08	8.02E-07	9.310597099
6302	TSPAN31	-1.523491684	10.39263483	-6.137476584	1.51E-08	8.10E-07	9.298886274
60677	CELF6	-1.89383956	7.989305522	-6.129286848	1.57E-08	8.40E-07	9.262421445
256691	MAMDC2	-2.531305428	6.854894663	-6.12670255	1.58E-08	8.46E-07	9.250919505
400242	DICER1-AS1	-1.413907253	7.757459137	-6.1265855	1.59E-08	8.46E-07	9.250398601
64150 /// 100302145		-2.272614209	4.729896194	-6.123688356	1.61E-08	8.55E-07	9.237507053
51433	ANAPC5	-0.869559457	12.83970883	-6.123127284	1.61E-08	8.55E-07	9.235010754
79017	GGCT	1.506617675	13.16750477	6.12097835	1.63E-08	8.62E-07	9.225450769
10953	TOMM34	0.775130022	9.291696204	6.120226598	1.63E-08	8.63E-07	9.22210681
23548	TTC33	-1.19566299	8.757293831	-6.115480295	1.67E-08	8.79E-07	9.20099858
6167 /// 100506548		-1.201412655	10.21144817	-6.115172748	1.67E-08	8.79E-07	9.199631088
284454 /// 407010 /// 407013		-1.805406091	11.20236012	-6.113157613	1.69E-08	8.85E-07	9.19067168
219902	TLCD5	-1.11752317	8.156382359	-6.107641466	1.73E-08	9.05E-07	9.166153569
245937	DEFB124	-2.59885776	7.533555534	-6.107388307	1.73E-08	9.05E-07	9.165028578
64773	PCED1A	-1.465013087	9.846623336	-6.105786084	1.75E-08	9.09E-07	9.15790909
6477 /// 83752 /// 100507577		-1.860349044	9.742371138	-6.105418791	1.75E-08	9.09E-07	9.156277146
57405	SPC25	2.421305367	7.012446304	6.104013185	1.76E-08	9.12E-07	9.150032217
51514	DTL	1.908946735	9.483219014	6.102195349	1.77E-08	9.18E-07	9.141956797
5587	PRKD1	-2.118821354	8.528320781	-6.094418021	1.84E-08	9.49E-07	9.107419982
57082	KNL1	1.763733401	9.297958101	6.092387969	1.86E-08	9.56E-07	9.098408494
90806	ANGEL2	-0.890293338	11.24632025	-6.088329356	1.89E-08	9.72E-07	9.080396333
100861541	DOCK9-DT	-1.16601643	7.68241065	-6.084377673	1.93E-08	9.87E-07	9.062864106
8848	TSC22D1	-1.294633942	14.16720445	-6.083704725	1.93E-08	9.88E-07	9.059879004
6489	ST8SIA1	-2.045403465	6.309952737	-6.075879271	2.00E-08	1.02E-06	9.025177701
3856	KRT8	1.917287407	11.40642943	6.074059572	2.02E-08	1.03E-06	9.017111395
147841	SPC24	2.298628035	8.684228299	6.073895022	2.02E-08	1.03E-06	9.016382041
23271	CAMSAP2	-1.195953798	10.99799628	-6.071925737	2.04E-08	1.03E-06	9.007654042
60685	ZFAND3	0.811291699	8.994550055	6.068266017	2.08E-08	1.05E-06	8.991437443
8509	NDST2	-1.074614288	9.550070315	-6.061749434	2.14E-08	1.08E-06	8.962573151
55839	CENPN	1.388420365	9.080424072	6.057632828	2.18E-08	1.10E-06	8.944346728
146556	C16orf89	-4.010528655	6.931767171	-6.054725366	2.21E-08	1.11E-06	8.931477343
538	ATP7A	-0.986510309	9.62174427	-6.051420988	2.24E-08	1.12E-06	8.916854611
157	GRK3	-1.770967424	10.03475884	-6.049559293	2.26E-08	1.13E-06	8.90861778
994	CDC25B	1.503042227	9.80903847	6.04803993	2.28E-08	1.14E-06	8.901896439
79733	E2F8	2.17716638	8.78338973	6.046827076	2.29E-08	1.14E-06	8.896531602
8406	SRPX	-2.182480697	7.529541989	-6.045956569	2.30E-08	1.14E-06	8.892681386
8835	SOCS2	-1.875157923	9.640041809	-6.045570174	2.30E-08	1.14E-06	8.890972461
4239	MFAP4	-2.789854213	4.865890823	-6.042286112	2.34E-08	1.16E-06	8.876449984
153682		-1.608208151	7.782354211	-6.039534835	2.37E-08	1.17E-06	8.864286411
2218	FKTN	-0.98084389	8.856004317	-6.037357474	2.39E-08	1.17E-06	8.854662015
140739	UBE2F	1.036921416	11.13842569	6.037106918	2.40E-08	1.17E-06	8.853554611
373	TRIM23	-1.058149836	8.207342328	-6.036003624	2.41E-08	1.18E-06	8.848678537
6137 /// 606500		-0.924848015	14.36512511	-6.035237242	2.42E-08	1.18E-06	8.845291717
51421	AMOTL2	-1.30765698	10.7684328	-6.03470101	2.42E-08	1.18E-06	8.842922102
54587	MXRA8	-1.650753517	9.371736008	-6.034411909	2.42E-08	1.18E-06	8.841644606
1062	CENPE	2.150670272	7.334987024	6.032136225	2.45E-08	1.19E-06	8.831589676
25992	SNED1	-1.668596061	8.151837553	-6.029750296	2.48E-08	1.20E-06	8.821049568
51028	VPS36	-1.068746347	11.14145037	-6.028733695	2.49E-08	1.20E-06	8.816559223
64744	SMAP2	1.217542381	9.371897862	6.028306488	2.49E-08	1.20E-06	8.814672346
30008	EFEMP2	-1.542558925	9.96566808	-6.0266203	2.51E-08	1.21E-06	8.807225458
728264	CARMN	-1.654964807	8.269376512	-6.026130257	2.52E-08	1.21E-06	8.805061418
9397	NMT2	-1.35106929	9.035404746	-6.025410124	2.53E-08	1.21E-06	8.801881442
90203	SNX21	-1.123899093	9.118051164	-6.02235583	2.56E-08	1.22E-06	8.788396252
79817	MOB3B	-1.479472106	10.25644839	-6.015763355	2.64E-08	1.26E-06	8.759300505
23024	PDZRN3	-2.721871694	9.622957369	-6.009072866	2.72E-08	1.30E-06	8.729787679
644656	LOC644656	-1.314165819	8.780880171	-6.008638553	2.73E-08	1.30E-06	8.727872398
101927268 /// 102724851		-2.143002374	7.94618392	-6.006596303	2.76E-08	1.30E-06	8.718867128
94015	TTYH2	-1.800510857	7.441558941	-6.005152959	2.77E-08	1.31E-06	8.712503612
375190	FAM228B	-1.379389174	8.887719928	-6.004044792	2.79E-08	1.31E-06	8.70761834
10745	PHTF1	1.055128343	8.625961514	6.002510829	2.81E-08	1.32E-06	8.700856685
83540	NUF2	2.580327506	9.258174705	5.999901134	2.84E-08	1.33E-06	8.689355145
23788	MTCH2	1.41934715	10.96548237	5.996806871	2.88E-08	1.35E-06	8.675721094
1054	CEBPG	1.158171439	10.77517677	5.995962377	2.89E-08	1.35E-06	8.672000642
100289230	LOC100289230	-1.416355297	8.48811733	-5.995384924	2.90E-08	1.35E-06	8.669456792
57381	RHOJ	-1.77580892	8.27316852	-5.990440659	2.97E-08	1.38E-06	8.647680655
11004	KIF2C	1.730438156	9.809646211	5.987868548	3.00E-08	1.39E-06	8.636355649
5717	PSMD11	1.227602964	9.952161438	5.985089171	3.04E-08	1.41E-06	8.624120675
27102	EIF2AK1	1.198618813	12.40605714	5.978987852	3.13E-08	1.45E-06	8.59727189
84253	GARNL3	-1.661488038	8.099084052	-5.977276543	3.15E-08	1.45E-06	8.589743656
27074	LAMP3	2.594314755	8.426016196	5.976528383	3.16E-08	1.46E-06	8.586452746
23603	CORO1C	1.619923027	10.49209583	5.97194312	3.23E-08	1.48E-06	8.566287999
2590	GALNT2	1.381431228	11.91222042	5.965246343	3.33E-08	1.53E-06	8.536850785
51761	ATP8A2	-1.898806782	6.212483357	-5.963685712	3.35E-08	1.54E-06	8.529992963
7216	TRO	-2.252390172	8.035955986	-5.961038685	3.39E-08	1.55E-06	8.51836321
9924	PAN2	-1.405226184	9.786143081	-5.960067394	3.41E-08	1.55E-06	8.514096457
5603	MAPK13	1.134143083	9.583243594	5.954143416	3.50E-08	1.59E-06	8.488080463
7317	UBA1	0.939764812	11.19028581	5.952793481	3.52E-08	1.60E-06	8.482153778
143279	HECTD2	-1.623322484	10.2538057	-5.952175949	3.53E-08	1.60E-06	8.479442818
55212	BBS7	-0.883932534	9.212810192	-5.950665185	3.56E-08	1.61E-06	8.472811143
100505483	PRKAG2-AS1	-2.212911033	8.767578095	-5.94610231	3.63E-08	1.64E-06	8.452786834
51309	ARMCX1	-2.43387422	9.783483942	-5.946030336	3.64E-08	1.64E-06	8.452471035
10278	EFS	-2.215142378	7.711645097	-5.945767959	3.64E-08	1.64E-06	8.451319816
51626	DYNC2LI1	-1.073588598	10.53880376	-5.944848053	3.66E-08	1.64E-06	8.447283792
5325	PLAGL1	-2.18798988	10.1358176	-5.94032729	3.73E-08	1.67E-06	8.427453669
80152	CENPT	-2.326074016	5.853058791	-5.94001202	3.74E-08	1.67E-06	8.426071022
51021	MRPS16	0.935899008	9.569272294	5.939868443	3.74E-08	1.67E-06	8.425441367
54492	NEURL1B	1.327013688	9.878235015	5.938405049	3.76E-08	1.67E-06	8.419024063
6908	TBP	-0.859872441	10.20270594	-5.934317967	3.84E-08	1.70E-06	8.401105385
130916	MTERF4	-0.781525526	9.056272764	-5.932427832	3.87E-08	1.71E-06	8.392820642
51174	TUBD1	-0.918994501	9.393062616	-5.928500483	3.94E-08	1.74E-06	8.375610595
221091	LRRN4CL	-1.976840432	8.028944576	-5.927824068	3.95E-08	1.74E-06	8.372647034
130271	PLEKHH2	-2.436982304	8.8481263	-5.926579166	3.97E-08	1.75E-06	8.367193206
5372	PMM1	-1.266412288	8.599179019	-5.924573219	4.01E-08	1.76E-06	8.358406474
5348	FXYD1	-2.097943335	5.178076758	-5.920780298	4.08E-08	1.79E-06	8.341796142
79854	LINC00115	-1.211846995	8.173926865	-5.919596609	4.10E-08	1.79E-06	8.33661348
5076	PAX2	-3.612444144	8.267881883	-5.919154204	4.11E-08	1.79E-06	8.334676582
89796	NAV1	1.41973176	9.915264537	5.918876456	4.11E-08	1.79E-06	8.333460612
5214	PFKP	1.640911947	11.10977505	5.915939302	4.17E-08	1.81E-06	8.320603528
9931	HELZ	-0.954628423	10.12955799	-5.91208863	4.24E-08	1.84E-06	8.303752343
7159	TP53BP2	1.288394954	10.03716032	5.907344834	4.34E-08	1.88E-06	8.283000081
145581	LRFN5	-3.421772695	6.263254834	-5.905347565	4.38E-08	1.89E-06	8.274265244
8336	H2AC17	2.185016758	6.58533481	5.903993242	4.40E-08	1.90E-06	8.268343088
54947	LPCAT2	-1.975628665	10.06563208	-5.901003334	4.46E-08	1.92E-06	8.255271236
26262	TSPAN17	1.087234029	9.850304966	5.899728775	4.49E-08	1.93E-06	8.249699861
5621	PRNP	-2.21965537	11.24533731	-5.899293529	4.50E-08	1.93E-06	8.247797443
36	ACADSB	-1.114437773	8.810225741	-5.897517623	4.54E-08	1.94E-06	8.240035842
146909	KIF18B	1.953135284	9.684443388	5.891442501	4.66E-08	1.99E-06	8.213493184
7272	TTK	2.129440921	9.249307996	5.89036837	4.69E-08	2.00E-06	8.208801626
8503	PIK3R3	1.560508886	11.01121779	5.88744339	4.75E-08	2.02E-06	8.196028118
55802	DCP1A	-0.685213673	10.33101087	-5.883712395	4.83E-08	2.05E-06	8.179739245
1893	ECM1	-1.680928532	8.499638176	-5.881810572	4.87E-08	2.07E-06	8.171438177
116966	WDR17	-2.280071777	5.389937834	-5.880030523	4.91E-08	2.08E-06	8.163669826
4123	MAN2C1	-1.194211051	9.249385133	-5.878932039	4.94E-08	2.08E-06	8.158876491
7328	UBE2H	1.265281515	13.09065885	5.877079974	4.98E-08	2.10E-06	8.15079583
26153	KIF26A	-2.080547787	6.858217928	-5.876732914	4.98E-08	2.10E-06	8.149281729
9388	LIPG	2.848414596	7.791011135	5.874374469	5.04E-08	2.12E-06	8.138993829
92293	TMEM132C	-3.512489679	6.021984847	-5.870419243	5.13E-08	2.15E-06	8.121745103
25890	ABI3BP	-2.594510305	8.24862707	-5.85959551	5.39E-08	2.25E-06	8.074572262
404201	WDFY3-AS2	-1.255317513	7.006700357	-5.859499186	5.39E-08	2.25E-06	8.074152648
10267	RAMP1	-1.36973555	8.214710289	-5.858358769	5.42E-08	2.26E-06	8.069184946
84190	METTL25	-0.837097157	10.09441202	-5.854008433	5.53E-08	2.30E-06	8.050239125
84957	RELT	1.626456261	7.087261458	5.852449218	5.57E-08	2.31E-06	8.043450406
54664	TMEM106B	-1.086880087	11.89575529	-5.850636259	5.61E-08	2.33E-06	8.035558033
995	CDC25C	1.942652323	7.320421843	5.84697481	5.71E-08	2.36E-06	8.019622318
25780	RASGRP3	2.076256658	7.897651765	5.846493245	5.72E-08	2.36E-06	8.017526775
3725	JUN	-1.271639906	12.25153092	-5.842144483	5.83E-08	2.40E-06	7.998606901
5189	PEX1	-1.130734226	9.568838496	-5.83201291	6.11E-08	2.51E-06	7.954555368
2057 /// 57139		-1.857325861	8.927908414	-5.829352293	6.18E-08	2.53E-06	7.942993484
64130	LIN7B	-1.130590715	8.263149252	-5.829270759	6.18E-08	2.53E-06	7.942639215
79828	METTL8	0.867520559	9.254118485	5.827635059	6.23E-08	2.54E-06	7.935532532
641518	LEF1-AS1	-2.550375688	8.132915639	-5.827312365	6.24E-08	2.54E-06	7.934130628
63920	ZBED8	-1.129563843	8.444458047	-5.827304539	6.24E-08	2.54E-06	7.93409663
4595	MUTYH	-1.231774948	9.854970999	-5.824805848	6.31E-08	2.57E-06	7.923242717
51762	RAB8B	-1.192588453	10.24981731	-5.818426068	6.49E-08	2.63E-06	7.895540549
9481	SLC25A27	-1.985564156	9.331617084	-5.818268206	6.50E-08	2.63E-06	7.894855276
93210	PGAP3	-0.780289125	10.1772393	-5.817603629	6.52E-08	2.64E-06	7.891970478
488	ATP2A2	0.817883847	12.09999897	5.813020835	6.65E-08	2.69E-06	7.872081961
4144	MAT2A	-1.055351918	12.39304818	-5.811632263	6.69E-08	2.70E-06	7.866057354
27436	EML4	1.009518476	11.70375805	5.811442742	6.70E-08	2.70E-06	7.865235135
10383	TUBB4B	1.301217702	11.64605671	5.808813325	6.78E-08	2.72E-06	7.853829042
3131	HLF	-1.677102697	7.337212811	-5.807339478	6.83E-08	2.73E-06	7.847436806
3833	KIFC1	1.644889149	8.686434677	5.807296228	6.83E-08	2.73E-06	7.847249239
253143	PRR14L	0.798125387	11.7959645	5.80138943	7.01E-08	2.80E-06	7.821639093
56986	DTWD1	-1.344057151	10.1976493	-5.798922875	7.09E-08	2.83E-06	7.810948721
5799	PTPRN2	-2.194779043	6.765465647	-5.798440148	7.11E-08	2.83E-06	7.808856785
2321	FLT1	1.207949235	9.329939494	5.79560663	7.20E-08	2.85E-06	7.796579291
1677	DFFB	-1.109795754	8.504184034	-5.795427318	7.20E-08	2.85E-06	7.795802441
57465	TBC1D24	1.122188623	9.519148614	5.7952564	7.21E-08	2.85E-06	7.795061971
131096	KCNH8	-2.737017151	5.402075086	-5.793003259	7.28E-08	2.88E-06	7.785301679
28970	C11orf54	-1.064860249	10.77060171	-5.791567332	7.33E-08	2.89E-06	7.779082442
1264	CNN1	-2.799188921	6.720616416	-5.791389895	7.34E-08	2.89E-06	7.778313987
9319	TRIP13	1.668386656	9.795722102	5.789629003	7.39E-08	2.90E-06	7.770688458
2145	EZH1	-1.031495228	10.78161492	-5.788279291	7.44E-08	2.92E-06	7.764844334
23327	NEDD4L	1.628715448	9.898657	5.785232072	7.54E-08	2.95E-06	7.751652696
55859	BEX1	-4.014412963	9.707020356	-5.784287812	7.57E-08	2.96E-06	7.747565636
221662	RBM24	-2.786468022	9.349393661	-5.782119518	7.65E-08	2.98E-06	7.738181846
100129550	LINC02035	-0.924893715	9.539181532	-5.779261804	7.75E-08	3.02E-06	7.725817154
64145	RBSN	-0.774136027	9.850373843	-5.777025011	7.83E-08	3.04E-06	7.716141212
55283	MCOLN3	-2.220449615	8.762396714	-5.776096179	7.86E-08	3.05E-06	7.712123816
6491	STIL	1.504687585	10.61161118	5.769144281	8.11E-08	3.14E-06	7.6820658
81873	ARPC5L	1.229175026	11.94779943	5.758179552	8.52E-08	3.29E-06	7.634694853
401588	ZNF674-AS1	-1.427353364	7.399438924	-5.757439797	8.55E-08	3.30E-06	7.63150054
668	FOXL2	-2.143514261	7.569132826	-5.756132447	8.60E-08	3.31E-06	7.625855821
10615	SPAG5	1.351390993	9.264429289	5.756038251	8.60E-08	3.31E-06	7.625449142
4001	LMNB1	1.585670394	8.818406034	5.755154194	8.64E-08	3.31E-06	7.621632466
285074 /// 730268		-1.066668149	9.845352866	-5.754999446	8.64E-08	3.31E-06	7.620964418
57212	TP73-AS1	-0.828355807	9.637599358	-5.754909468	8.65E-08	3.31E-06	7.620575984
53371	NUP54	-1.007792574	11.33186079	-5.752538595	8.74E-08	3.34E-06	7.610342094
145474	LOC145474	1.690598432	7.640855875	5.746661174	8.97E-08	3.42E-06	7.584981443
57419	SLC24A3	-2.273742177	8.397341558	-5.746568827	8.98E-08	3.42E-06	7.584583074
641	BLM	1.157590834	9.288518464	5.74563341	9.01E-08	3.42E-06	7.580548072
6535 /// 386757 /// 653562		1.90428747	8.716856014	5.743983183	9.08E-08	3.44E-06	7.573430492
100507602	TRIM52-AS1	-1.569383296	7.198715562	-5.743752754	9.09E-08	3.44E-06	7.572436716
2805	GOT1	1.315205991	9.220038799	5.742252611	9.15E-08	3.46E-06	7.565967502
3726	JUNB	-1.566861816	9.115628675	-5.741528272	9.18E-08	3.46E-06	7.56284417
9256	TSPOAP1	-1.598118298	8.708150659	-5.740742227	9.21E-08	3.47E-06	7.559454995
654466	FGF7P3	-2.261401152	6.26953202	-5.737269872	9.36E-08	3.52E-06	7.54448615
201229	LYRM9	-1.271867547	8.426591402	-5.735407435	9.44E-08	3.54E-06	7.536459351
23518	R3HDM1	0.713289543	11.06862723	5.732369752	9.57E-08	3.58E-06	7.5233703
2562	GABRB3	-1.33868638	6.771808485	-5.730698069	9.64E-08	3.61E-06	7.516168711
114905	C1QTNF7	-2.151154881	7.434648039	-5.729416062	9.70E-08	3.62E-06	7.510646575
100507398	INTS6-AS1	-1.520926937	7.634058606	-5.728816874	9.72E-08	3.62E-06	7.508065842
8727	CTNNAL1	-0.941262483	10.09656177	-5.725944815	9.85E-08	3.66E-06	7.495697651
163051	ZNF709	-1.157809881	9.337817852	-5.725180959	9.88E-08	3.67E-06	7.492408731
4675	NAP1L3	-2.556891147	7.129632152	-5.719715037	1.01E-07	3.76E-06	7.468880789
130940	CCDC148	-1.302856465	7.542750547	-5.719034322	1.02E-07	3.76E-06	7.465951477
4926	NUMA1	-1.210767779	11.1456948	-5.712944375	1.04E-07	3.86E-06	7.439752658
85453	TSPYL5	-2.143720276	7.638584691	-5.712742636	1.04E-07	3.86E-06	7.438885029
64343	AZI2	-0.813027358	9.879138014	-5.709241026	1.06E-07	3.91E-06	7.423827966
414919	C8orf82	-1.243193232	9.054599562	-5.705008752	1.08E-07	3.98E-06	7.405635379
55035	NOL8	-0.772666672	10.12891508	-5.70188554	1.10E-07	4.02E-06	7.392214603
83452	RAB33B	-1.164050383	9.108962856	-5.701819423	1.10E-07	4.02E-06	7.391930531
57536	KIAA1328	-1.051090908	7.293223187	-5.693985675	1.14E-07	4.15E-06	7.358284996
283861		-1.646268371	7.066628764	-5.693882194	1.14E-07	4.15E-06	7.357840713
6282	S100A11	1.663368872	11.02956564	5.693063472	1.14E-07	4.16E-06	7.354325757
1870	E2F2	1.366780072	7.667767541	5.692336439	1.14E-07	4.17E-06	7.351204664
401152	C4orf3	-1.596038015	11.4596287	-5.69195019	1.15E-07	4.17E-06	7.349546616
80333	KCNIP4	-2.400561952	6.787878672	-5.687874823	1.17E-07	4.24E-06	7.332055841
89849	ATG16L2	-1.696291691	8.448542992	-5.687384143	1.17E-07	4.24E-06	7.329950362
54543 /// 201725		-1.473618819	11.52009088	-5.686820608	1.17E-07	4.24E-06	7.327532386
51259	TMEM216	-0.974034155	9.213304042	-5.684678266	1.18E-07	4.28E-06	7.318341315
54816 /// 145783		-1.180382491	9.667001043	-5.681908536	1.20E-07	4.32E-06	7.306461285
5333	PLCD1	-1.090442197	8.784433662	-5.680250679	1.21E-07	4.35E-06	7.299351781
7335 /// 7336 /// 387521 /// 387522		1.158771368	11.63632913	5.678041415	1.22E-07	4.39E-06	7.289879316
5096	PCCB	1.62383523	9.923586186	5.676062619	1.23E-07	4.42E-06	7.281396631
84162	KIAA1109	-0.874937898	11.32484809	-5.672748405	1.25E-07	4.48E-06	7.26719274
79034	C7orf26	-0.75148128	9.290627976	-5.671705606	1.26E-07	4.49E-06	7.262724454
4147 /// 100506558		-2.553141967	10.1908638	-5.668731016	1.27E-07	4.54E-06	7.249981003
677766	SCARNA2	-2.297870251	7.530784103	-5.668283905	1.27E-07	4.54E-06	7.248065836
55735	DNAJC11	0.765866711	9.332787531	5.664321395	1.30E-07	4.62E-06	7.231096142
407025 /// 407026		-2.142484087	8.845210877	-5.662658425	1.31E-07	4.64E-06	7.223976216
51203	NUSAP1	1.901429769	12.07784938	5.661561206	1.31E-07	4.66E-06	7.21927912
3482	IGF2R	1.50061416	11.05812555	5.660789231	1.32E-07	4.67E-06	7.215974651
4286	MITF	-1.46095125	11.30401176	-5.65988292	1.32E-07	4.68E-06	7.212095452
220213	OTUD1	-1.630183004	9.445325824	-5.659623881	1.33E-07	4.68E-06	7.210986771
2788	GNG7	-1.221052908	7.937543245	-5.658659975	1.33E-07	4.69E-06	7.206861508
10902	BRD8	-0.806276967	12.32443745	-5.65828504	1.33E-07	4.69E-06	7.205256985
7851	MALL	2.819281922	8.244201795	5.655238935	1.35E-07	4.74E-06	7.192223324
133	ADM	2.054025364	11.90158192	5.655195692	1.35E-07	4.74E-06	7.19203832
11162	NUDT6	-1.04777252	9.053138319	-5.654505899	1.36E-07	4.75E-06	7.189087359
387921	NHLRC3	-0.923674356	10.6236716	-5.653042705	1.36E-07	4.77E-06	7.182828378
101928200	MRGPRF-AS1	-1.608835258	6.097034208	-5.651881096	1.37E-07	4.79E-06	7.177860069
25875	LETMD1	-1.012896201	11.0214606	-5.648797899	1.39E-07	4.85E-06	7.164675534
3161	HMMR	2.198013974	9.829128973	5.641668123	1.44E-07	4.99E-06	7.134201232
9341	VAMP3	-0.821528575	11.76100712	-5.641164513	1.44E-07	5.00E-06	7.132049449
643749	TRAF3IP2-AS1	-0.896293876	8.118573303	-5.640825231	1.44E-07	5.00E-06	7.130599853
116362	RBP7	-2.40759682	6.891331617	-5.639870522	1.45E-07	5.01E-06	7.126521058
4125	MAN2B1	1.057288616	10.17431922	5.637779994	1.46E-07	5.05E-06	7.117590982
389741 /// 728903		-1.610188113	9.117982169	-5.636990224	1.47E-07	5.06E-06	7.114217786
8863	PER3	-1.792379315	9.161245569	-5.635462487	1.48E-07	5.09E-06	7.107693357
285237	C3orf38	-0.960330215	9.667000892	-5.634525504	1.48E-07	5.10E-06	7.103692288
56683	CFAP298	1.18166486	11.28783962	5.631800751	1.50E-07	5.15E-06	7.092059144
7538	ZFP36	-1.562436115	10.72460226	-5.631472701	1.50E-07	5.15E-06	7.090658758
131616	TMEM42	-0.807520087	9.467642077	-5.631282791	1.50E-07	5.15E-06	7.089848085
27330	RPS6KA6	-2.046437193	6.446390515	-5.62812905	1.52E-07	5.21E-06	7.076387756
23047	PDS5B	-0.93681942	10.05503351	-5.627268577	1.53E-07	5.23E-06	7.0727159
10157	AASS	-1.826139333	8.163034304	-5.625339651	1.54E-07	5.26E-06	7.06448576
678	ZFP36L2	-1.732338234	13.11698075	-5.624923682	1.55E-07	5.26E-06	7.062711142
375743	PTAR1	-0.897730438	11.95850875	-5.623868311	1.55E-07	5.28E-06	7.058209003
199920	FYB2	-2.8122222	10.24152176	-5.623379823	1.56E-07	5.28E-06	7.056125294
7057	THBS1	-2.128471208	8.820289876	-5.621723222	1.57E-07	5.31E-06	7.049059569
9487	PIGL	-1.075340027	8.876826425	-5.621289313	1.57E-07	5.32E-06	7.047209043
576	ADGRB2	2.06502567	5.467097714	5.617363499	1.60E-07	5.40E-06	7.030469745
79658	ARHGAP10	-0.976611246	8.885208281	-5.615412915	1.61E-07	5.44E-06	7.022154934
22837	COBLL1	1.96776153	9.519110626	5.611872582	1.64E-07	5.52E-06	7.007067353
100127983	C8orf88	-1.846377071	6.253515069	-5.609423708	1.66E-07	5.56E-06	6.996634102
9863	MAGI2	-1.513165558	7.902526025	-5.609374696	1.66E-07	5.56E-06	6.996425316
100507436	MICA	-1.862604321	9.897940272	-5.604202924	1.70E-07	5.68E-06	6.974399377
332	BIRC5	1.78370756	8.736412125	5.602723484	1.71E-07	5.71E-06	6.968100607
1960	EGR3	-1.908784996	9.447587982	-5.601459253	1.72E-07	5.74E-06	6.962718788
120534	ARL14EP	-0.712762157	10.07331001	-5.600940806	1.72E-07	5.74E-06	6.960511955
10072	DPP3	0.870299518	9.862291558	5.60051925	1.72E-07	5.74E-06	6.958717625
10974	ADIRF	-2.322900953	5.391135796	-5.600088647	1.73E-07	5.74E-06	6.956884863
5496	PPM1G	1.100154794	9.380539135	5.595028955	1.77E-07	5.87E-06	6.935355062
9156	EXO1	2.092283164	7.172775075	5.593134311	1.78E-07	5.91E-06	6.927295702
585	BBS4	-0.986415431	10.01822656	-5.592167286	1.79E-07	5.92E-06	6.92318277
57496	MRTFB	-0.727782184	11.76319362	-5.587655716	1.83E-07	6.03E-06	6.903999235
100132169	WASIR2	-2.576802765	8.256455354	-5.58640202	1.84E-07	6.06E-06	6.898669889
57616	TSHZ3	-1.59502535	8.535840252	-5.582557585	1.87E-07	6.15E-06	6.882331513
100616668	TPTE2P5	-2.060506448	8.053596188	-5.582102486	1.87E-07	6.16E-06	6.880397796
64094	SMOC2	-2.49633406	9.534959989	-5.581133874	1.88E-07	6.17E-06	6.876282434
10721	POLQ	1.782131485	9.148669358	5.580673158	1.88E-07	6.17E-06	6.874325117
4488	MSX2	-3.389625077	9.318805171	-5.58063983	1.88E-07	6.17E-06	6.874183525
54584 /// 79680		-0.989028264	9.793752038	-5.578726469	1.90E-07	6.21E-06	6.866055696
54332	GDAP1	-1.682121955	8.383883169	-5.576703771	1.92E-07	6.26E-06	6.857465025
7918	GPANK1	-0.966305417	9.962313515	-5.576271273	1.92E-07	6.26E-06	6.855628362
4692	NDN	-2.007882065	9.125182006	-5.574913186	1.93E-07	6.28E-06	6.849861552
387103	CENPW	1.528385653	9.662594739	5.574754373	1.93E-07	6.28E-06	6.849187239
23279	NUP160	-0.828902224	10.02526731	-5.571792484	1.96E-07	6.36E-06	6.836613037
7832	BTG2	-1.455308934	11.27534423	-5.570924655	1.97E-07	6.37E-06	6.832929491
6648 /// 100129518		1.929832423	10.62000233	5.567045685	2.00E-07	6.47E-06	6.81646874
23420 /// 283820 /// 408050 /// 101060373		0.810633168	12.73438668	5.566299264	2.01E-07	6.49E-06	6.813301938
81624	DIAPH3	1.607398845	9.092147748	5.564442524	2.02E-07	6.53E-06	6.80542543
206358	SLC36A1	1.206164323	9.126455042	5.56287425	2.04E-07	6.56E-06	6.798773726
302	ANXA2	1.384516885	13.94381462	5.560914205	2.05E-07	6.61E-06	6.790461762
80263	TRIM45	-1.181727932	10.25001213	-5.558987563	2.07E-07	6.66E-06	6.782292981
8407	TAGLN2	1.583349859	11.23557484	5.553131871	2.13E-07	6.82E-06	6.757474704
8623	ASMTL	-1.007006094	10.33985261	-5.552161294	2.14E-07	6.84E-06	6.753362446
8854 /// 101928635		-2.97968465	9.214137321	-5.548509664	2.17E-07	6.94E-06	6.737894228
2821	GPI	1.707785241	10.66787405	5.546307995	2.19E-07	7.00E-06	6.728570654
151246	SGO2	1.597993262	9.498430975	5.545801791	2.20E-07	7.01E-06	6.726427274
4958	OMD	-1.863463654	5.660665724	-5.544010797	2.21E-07	7.05E-06	6.718844651
134111	UBE2QL1	-2.016022949	7.165206981	-5.542907708	2.23E-07	7.08E-06	6.714175102
5727	PTCH1	-1.734839809	11.41364618	-5.540158662	2.25E-07	7.15E-06	6.702540129
1102	RCBTB2	-1.619314735	11.1165375	-5.537289637	2.28E-07	7.23E-06	6.690400673
6248 /// 84301		0.66520658	10.72006099	5.53642127	2.29E-07	7.25E-06	6.686727094
10094	ARPC3	1.202811784	11.82075413	5.53404879	2.31E-07	7.32E-06	6.676692033
390595	UBAP1L	-1.446889215	7.762902325	-5.526894716	2.39E-07	7.54E-06	6.646445921
590	BCHE	-3.284975624	5.328167442	-5.523772975	2.42E-07	7.63E-06	6.633254388
9364	RAB28	-0.757033136	12.35415374	-5.521954393	2.44E-07	7.68E-06	6.625571461
80013	MINDY3	-1.255153601	9.729048767	-5.521077546	2.45E-07	7.70E-06	6.621867554
58486	ZBED5	-0.707590998	12.60575154	-5.518591404	2.48E-07	7.78E-06	6.611367516
1719	DHFR	1.067537115	10.6622377	5.513960539	2.53E-07	7.93E-06	6.591816219
26769 /// 26770 /// 26774 /// 26802 /// 26806 /// 60674 /// 619498 /// 692196 /// 692197		-0.996941798	12.58518842	-5.513537231	2.53E-07	7.93E-06	6.590029477
23029	RBM34	1.809588396	6.610367591	5.513325184	2.54E-07	7.93E-06	6.589134474
201973	PRIMPOL	-0.896612654	9.760228844	-5.511323407	2.56E-07	7.98E-06	6.58068634
23397	NCAPH	2.216207563	7.186020159	5.509123236	2.58E-07	8.05E-06	6.571402841
738	VPS51	-0.965354115	11.14682385	-5.507608005	2.60E-07	8.09E-06	6.565010571
100996412		-1.760683128	9.40132451	-5.506657562	2.61E-07	8.12E-06	6.561001451
101927263	LOC101927263	-2.324292158	7.208425823	-5.503128127	2.65E-07	8.22E-06	6.546117002
443	ASPA	-2.501565018	5.01229941	-5.503021117	2.65E-07	8.22E-06	6.545665794
379025	PSMA3-AS1	-1.070044553	10.85384279	-5.500221049	2.69E-07	8.31E-06	6.533861064
3400	ID4	-2.082490028	12.87353142	-5.498583168	2.71E-07	8.36E-06	6.526957479
55027	HEATR3	1.052784699	8.966741707	5.498063583	2.71E-07	8.37E-06	6.524767688
4258	MGST2	1.085953046	11.93526228	5.496818743	2.73E-07	8.40E-06	6.519521767
145482	PTGR2	-1.019868811	7.51693613	-5.496017008	2.74E-07	8.42E-06	6.516143492
81502	HM13	0.8550311	9.502803861	5.493873115	2.76E-07	8.49E-06	6.50711107
4152	MBD1	-0.70487292	11.30473743	-5.490854365	2.80E-07	8.59E-06	6.494396049
54892	NCAPG2	1.466443842	8.336211941	5.490325671	2.81E-07	8.60E-06	6.492169571
6288 /// 6289		3.662597766	7.57922209	5.489319452	2.82E-07	8.62E-06	6.487932428
283232	TMEM80	-0.813386442	9.387255278	-5.485295108	2.87E-07	8.75E-06	6.470990321
2617	GARS1	1.203785531	12.01800052	5.485283658	2.87E-07	8.75E-06	6.470942126
2273	FHL1	-2.225607217	10.11528191	-5.484509076	2.88E-07	8.77E-06	6.467681988
54893	MTMR10	-1.070866124	9.507959367	-5.481161545	2.92E-07	8.89E-06	6.453595461
51776	MAP3K20	-1.099707359	11.88369599	-5.480767607	2.93E-07	8.89E-06	6.451938063
129049	SGSM1	-1.754821535	7.911066305	-5.479905997	2.94E-07	8.91E-06	6.448313281
349136	WDR86	-2.197654535	7.418977389	-5.479443396	2.94E-07	8.92E-06	6.446367252
10036	CHAF1A	0.834925022	9.819511904	5.477468289	2.97E-07	8.98E-06	6.438059552
158880	USP51	-1.855878413	7.863214091	-5.470242488	3.06E-07	9.26E-06	6.407680321
23272	TASOR	-0.796695786	11.28620549	-5.465977167	3.12E-07	9.42E-06	6.389758044
56243	KIAA1217	-1.218207391	11.45813187	-5.465240899	3.13E-07	9.44E-06	6.386665124
153364	MBLAC2	-1.039328759	9.474745145	-5.464897667	3.14E-07	9.44E-06	6.385223353
4681 /// 100532736		-1.590843709	10.09529489	-5.464148441	3.15E-07	9.46E-06	6.382076342
6790	AURKA	1.795346057	10.75855344	5.461570513	3.18E-07	9.55E-06	6.371249945
2491	CENPI	1.213169382	7.772931119	5.459668856	3.21E-07	9.62E-06	6.363265447
6505	SLC1A1	-1.864636732	9.345420334	-5.457562078	3.24E-07	9.70E-06	6.354421485
3674	ITGA2B	-1.894529195	7.24357067	-5.456877629	3.25E-07	9.71E-06	6.351548666
3977	LIFR	-1.462274819	9.767473873	-5.456511642	3.25E-07	9.72E-06	6.350012603
51804	SIX4	1.20050578	11.06381426	5.45478396	3.28E-07	9.78E-06	6.342762197
7582	ZNF33B	-0.997969481	8.881480425	-5.453087228	3.30E-07	9.84E-06	6.335642902
406937 /// 728264		-2.172790241	7.81843614	-5.451397696	3.33E-07	9.90E-06	6.328555026
57510	XPO5	0.998452196	9.432644888	5.45054764	3.34E-07	9.92E-06	6.324989351
24142	NAA80	-1.798294881	5.980201401	-5.449871754	3.35E-07	9.93E-06	6.322154477
100996511	LINC01355	-1.640373701	9.336459955	-5.447615713	3.38E-07	1.00E-05	6.312693335
57711	ZNF529	-0.94144485	10.5648495	-5.44681901	3.40E-07	1.00E-05	6.309352724
55696	RBM22	-0.669781135	11.81878227	-5.445153734	3.42E-07	1.01E-05	6.302371014
2908	NR3C1	-1.601045488	10.56309469	-5.44382151	3.44E-07	1.01E-05	6.296786477
2067	ERCC1	-1.049610035	10.14371489	-5.441503849	3.48E-07	1.02E-05	6.287072889
285598	ARL10	-1.435853288	8.654945167	-5.437080319	3.54E-07	1.04E-05	6.268539684
2121	EVC	-1.844715039	7.9464892	-5.43533425	3.57E-07	1.05E-05	6.261226489
80209	PROSER1	0.80762804	9.986654611	5.434907653	3.58E-07	1.05E-05	6.259439936
23768 /// 100506718 /// 102724348		-2.667772321	5.97096221	-5.432422175	3.62E-07	1.06E-05	6.249032501
9700	ESPL1	1.746882977	9.932583348	5.431836191	3.63E-07	1.06E-05	6.246579195
101927221	UBR5-AS1	-1.050626698	8.68216305	-5.424471198	3.74E-07	1.09E-05	6.215757054
10413	YAP1	-0.952401088	12.35825371	-5.423613302	3.76E-07	1.10E-05	6.212168299
100128782 /// 101930476		-1.136366013	7.963787502	-5.422855918	3.77E-07	1.10E-05	6.209000273
7421	VDR	1.547201301	9.192695581	5.422448816	3.78E-07	1.10E-05	6.207297523
51454	GULP1	-1.806054035	10.60339602	-5.421730699	3.79E-07	1.10E-05	6.204294096
157567	ANKRD46	-1.057100185	10.76636368	-5.418289069	3.85E-07	1.12E-05	6.189902989
25970	SH2B1	-1.16572797	8.601042542	-5.416698519	3.87E-07	1.12E-05	6.183253843
222389	BEND7	-2.367083787	9.577649736	-5.413466341	3.93E-07	1.14E-05	6.169745361
54799	MBTD1	-0.859236848	11.68540214	-5.411905548	3.96E-07	1.14E-05	6.163223821
132430	PABPC4L	-2.725152414	9.49456544	-5.411107885	3.97E-07	1.15E-05	6.159891308
101928487	LOC101928487	-1.045606423	8.451927199	-5.410680171	3.98E-07	1.15E-05	6.158104497
8398	PLA2G6	-1.012573348	9.007920554	-5.409931227	3.99E-07	1.15E-05	6.154975912
27	ABL2	0.82911462	9.90348479	5.406419935	4.05E-07	1.17E-05	6.140311286
388533	KRTDAP	-2.351821816	5.455345426	-5.405267218	4.07E-07	1.17E-05	6.135498209
9506	PAGE4	-2.397778909	5.770152385	-5.404936236	4.08E-07	1.17E-05	6.134116328
2331	FMOD	-2.054115466	9.744897777	-5.402428623	4.12E-07	1.18E-05	6.123648317
79669	C3orf52	1.488873265	8.481589071	5.401061615	4.15E-07	1.19E-05	6.117942889
138311	DIPK1B	-1.59821607	9.151609339	-5.398355933	4.20E-07	1.20E-05	6.10665266
283659	PRTG	-1.799141187	8.406571126	-5.394092036	4.28E-07	1.22E-05	6.088866722
10151 /// 220988		1.028569019	13.19783247	5.394064562	4.28E-07	1.22E-05	6.088752144
101929855 /// 102724851		-1.892721206	8.785481908	-5.39180946	4.32E-07	1.23E-05	6.079348656
401190	RGS7BP	-3.068455074	6.910931023	-5.390897412	4.34E-07	1.23E-05	6.075546153
10681	GNB5	-1.47495189	10.726441	-5.389852474	4.36E-07	1.24E-05	6.07119005
1958	EGR1	-1.663406489	12.71780047	-5.38966176	4.36E-07	1.24E-05	6.070395056
1164	CKS2	1.609704358	12.09834304	5.389183473	4.37E-07	1.24E-05	6.068401383
51655	RASD1	-2.529308429	12.28847306	-5.385792725	4.43E-07	1.25E-05	6.05427036
3082	HGF	-1.131520064	7.094597448	-5.385026288	4.45E-07	1.26E-05	6.051076903
401264	TRAM2-AS1	-0.949892176	8.818373192	-5.384505215	4.46E-07	1.26E-05	6.048905931
9601	PDIA4	1.064176276	11.561738	5.382533781	4.50E-07	1.27E-05	6.040693307
100506691	LOC100506691	-2.017995156	5.866919167	-5.381012734	4.53E-07	1.27E-05	6.034358057
55851	PSENEN	1.559614983	10.3414517	5.380393595	4.54E-07	1.27E-05	6.031779594
338758	ATP2B1-AS1	-1.17756518	8.77504153	-5.37912114	4.56E-07	1.28E-05	6.026480857
8850	KAT2B	-1.361505061	9.461332593	-5.37753692	4.60E-07	1.29E-05	6.019884847
28986	MAGEH1	-1.875368799	8.534093034	-5.376354913	4.62E-07	1.29E-05	6.014964188
8082	SSPN	-2.099702572	9.256864835	-5.376215248	4.62E-07	1.29E-05	6.014382809
10525	HYOU1	0.959644323	11.01611393	5.372614417	4.70E-07	1.31E-05	5.999396601
2159	F10	-1.899165273	5.594238142	-5.37005517	4.75E-07	1.32E-05	5.988748752
563	AZGP1	-2.398887065	6.050651507	-5.366541767	4.82E-07	1.34E-05	5.974135729
5187 /// 102465532		-1.108670381	9.048922664	-5.364785808	4.86E-07	1.35E-05	5.966834311
113115	MTFR2	1.622031953	8.772911997	5.363471903	4.89E-07	1.36E-05	5.961371866
7508	XPC	-0.754750749	10.01227095	-5.362544285	4.91E-07	1.36E-05	5.957515826
84337	ELOF1	1.389250963	10.93708412	5.360719747	4.94E-07	1.37E-05	5.94993245
101929693	RARA-AS1	-1.13902733	7.816542857	-5.359364999	4.97E-07	1.38E-05	5.944302612
4605	MYBL2	2.372834568	7.269832153	5.358794337	4.99E-07	1.38E-05	5.941931386
84913	ATOH8	-1.316219122	7.862181069	-5.357157932	5.02E-07	1.38E-05	5.935132555
2309 /// 2310		1.152577681	7.874280728	5.356988171	5.03E-07	1.38E-05	5.934427312
253461	ZBTB38	-1.013350511	10.95194131	-5.356797166	5.03E-07	1.38E-05	5.933633827
8065	CUL5	-0.809210079	11.80542175	-5.356098072	5.04E-07	1.39E-05	5.930729742
83591	THAP2	-0.969257823	7.884903163	-5.355136766	5.07E-07	1.39E-05	5.926736755
54532	USP53	-1.310025576	11.340094	-5.35482783	5.07E-07	1.39E-05	5.925453609
85301	COL27A1	-2.438842605	12.06106156	-5.352243608	5.13E-07	1.40E-05	5.914721845
10916	MAGED2	-1.030444627	10.7517214	-5.349287069	5.20E-07	1.42E-05	5.902447499
79701	OGFOD3	-0.802834485	10.11788514	-5.34366886	5.32E-07	1.45E-05	5.879133495
55190	NUDT11	-2.131995397	6.558259589	-5.341029516	5.39E-07	1.47E-05	5.868185713
9055	PRC1	1.711950668	10.71981626	5.340975055	5.39E-07	1.47E-05	5.867959846
51400	PPME1	0.736569185	11.12401244	5.339413244	5.42E-07	1.47E-05	5.861483059
28996	HIPK2	1.368483441	12.76600244	5.339412656	5.42E-07	1.47E-05	5.86148062
170622	COMMD6	-1.349599705	10.90310635	-5.33766122	5.46E-07	1.48E-05	5.854218732
65977	PLEKHA3	-0.903750751	10.43466841	-5.336666155	5.49E-07	1.49E-05	5.850093544
9949	AMMECR1	1.160729871	10.48469836	5.335899791	5.51E-07	1.49E-05	5.846916766
79625	NDNF	-2.218189498	8.509579257	-5.334818154	5.53E-07	1.50E-05	5.842433533
26057	ANKRD17	0.809035954	11.54937516	5.333319124	5.57E-07	1.50E-05	5.836221118
1728	NQO1	2.587419936	11.61822269	5.332349361	5.59E-07	1.51E-05	5.832202664
646214	LOC646214	-0.804920862	9.673189191	-5.329808002	5.65E-07	1.52E-05	5.821673871
7089	TLE2	-1.734202383	10.00108956	-5.325900951	5.75E-07	1.55E-05	5.805492576
25766	PRPF40B	-1.210119575	7.522085316	-5.325580963	5.76E-07	1.55E-05	5.804167626
283481	FGF14-AS2	-1.83428932	6.622815745	-5.325103303	5.77E-07	1.55E-05	5.802189893
7559	ZNF12	-0.691081587	10.75934408	-5.323372774	5.81E-07	1.56E-05	5.795025553
168002	DACT2	-2.12942824	8.054550455	-5.318198923	5.95E-07	1.59E-05	5.773613819
7150	TOP1	0.845505898	12.84735149	5.31793257	5.95E-07	1.59E-05	5.772511849
10873	ME3	-1.577631771	8.544093146	-5.317895512	5.95E-07	1.59E-05	5.772358531
79953	SYNDIG1	-2.018252273	7.177511626	-5.311528263	6.12E-07	1.63E-05	5.746025023
7107	GPR137B	-1.540685809	8.876826813	-5.310975682	6.13E-07	1.63E-05	5.743740515
572558	PGM5-AS1	-2.69533612	5.466425896	-5.309491399	6.17E-07	1.64E-05	5.737604792
79815	NIPAL2	-1.365365724	9.538215453	-5.308696365	6.19E-07	1.65E-05	5.73431868
79684	MSANTD2	-1.498402339	10.16068198	-5.30683138	6.25E-07	1.66E-05	5.726611246
4234	METTL1	-0.782938799	8.932480042	-5.300890127	6.41E-07	1.70E-05	5.702068055
10613	ERLIN1	-0.975831421	11.65909567	-5.300860337	6.41E-07	1.70E-05	5.701945032
79738	BBS10	-1.466896626	9.046308497	-5.30084168	6.41E-07	1.70E-05	5.701867985
55544	RBM38	0.957921505	8.055535726	5.299485274	6.45E-07	1.70E-05	5.696266921
399668 /// 644596		-1.955562034	9.269086425	-5.299304728	6.45E-07	1.70E-05	5.695521449
9448	MAP4K4	1.039351344	10.92292233	5.297340019	6.51E-07	1.72E-05	5.687410096
90550	MCU	0.811557781	9.506522238	5.291398647	6.68E-07	1.76E-05	5.662891416
145553 /// 100528064		-0.699402644	9.019229611	-5.290485029	6.70E-07	1.76E-05	5.659122514
6414	SELENOP	-2.052227029	12.47377288	-5.290397254	6.70E-07	1.76E-05	5.658760441
6322	SCML1	-2.237364412	10.49641899	-5.290043997	6.71E-07	1.76E-05	5.657303279
25976	TIPARP	-1.097111362	10.14421455	-5.285490039	6.85E-07	1.79E-05	5.638523499
55830	GLT8D1	-0.797110927	11.33056723	-5.282150246	6.95E-07	1.82E-05	5.624756609
6714	SRC	1.541100453	8.879469685	5.280102782	7.01E-07	1.83E-05	5.616319255
1404	HAPLN1	1.66295182	7.816074738	5.277770796	7.08E-07	1.85E-05	5.606711699
26148		1.038293673	8.867708414	5.277680196	7.08E-07	1.85E-05	5.606338484
51726	DNAJB11	0.838925267	10.47627701	5.271564248	7.27E-07	1.89E-05	5.581153152
9043	SPAG9	-0.6818372	10.56244636	-5.269665047	7.33E-07	1.91E-05	5.57333569
101928068	LOC101928068	-1.452918066	7.395373399	-5.268417861	7.37E-07	1.92E-05	5.568202917
56121	PCDHB15	-2.278366449	6.071479292	-5.267722798	7.39E-07	1.92E-05	5.565342702
84514	GHDC	-0.920798246	7.493865329	-5.267468966	7.40E-07	1.92E-05	5.564298223
727910	TLCD2	1.2468299	8.248601559	5.26648721	7.43E-07	1.92E-05	5.560258729
4282	MIF	1.265862824	12.15374637	5.263776713	7.52E-07	1.94E-05	5.549108476
91689	SMDT1	-0.988035679	12.25209346	-5.263677648	7.52E-07	1.94E-05	5.54870101
100288730	PAN3-AS1	-1.588288604	6.339696591	-5.263092689	7.54E-07	1.95E-05	5.546295105
7529	YWHAB	0.61489774	14.23406736	5.26058459	7.62E-07	1.96E-05	5.535981158
5707	PSMD1	1.024677173	10.801183	5.258978648	7.68E-07	1.98E-05	5.529378599
7322	UBE2D2	1.167310192	12.48507731	5.258584916	7.69E-07	1.98E-05	5.527760011
6768	ST14	1.466481196	10.3795285	5.256748924	7.75E-07	1.99E-05	5.520213381
9314	KLF4	-1.834518506	10.82148509	-5.255190705	7.80E-07	2.00E-05	5.51380969
55571	CNOT11	0.969241504	10.47168987	5.254228238	7.83E-07	2.01E-05	5.509854861
8642	DCHS1	-1.724912054	8.881695217	-5.250866553	7.95E-07	2.03E-05	5.496044782
100507468	CT66	-1.865734534	5.551526976	-5.249074919	8.01E-07	2.05E-05	5.488686676
1894	ECT2	1.527739033	11.143878	5.248595034	8.03E-07	2.05E-05	5.486716071
10772	SRSF10	-0.793136343	11.66424398	-5.2457059	8.13E-07	2.07E-05	5.474854289
84707	BEX2	-2.618287642	9.728682846	-5.243928634	8.19E-07	2.08E-05	5.467559318
55364	IMPACT	-1.169132808	9.526040298	-5.243719855	8.20E-07	2.08E-05	5.466702456
2690	GHR	-2.399836803	5.983175428	-5.243648787	8.20E-07	2.08E-05	5.466410786
80178	TEDC2	1.534652762	7.901306537	5.243541422	8.20E-07	2.08E-05	5.465970155
9141	PDCD5	-0.858125631	8.347459408	-5.24292753	8.22E-07	2.09E-05	5.463450812
5311	PKD2	-0.861980113	10.06467188	-5.239626036	8.34E-07	2.11E-05	5.449904763
55789	DEPDC1B	2.321605455	8.134409993	5.238468504	8.38E-07	2.12E-05	5.44515657
4318	MMP9	2.118399258	9.380619958	5.238138653	8.40E-07	2.12E-05	5.443803629
79692	ZNF322	-0.739840006	11.6411706	-5.238119114	8.40E-07	2.12E-05	5.44372349
654434 /// 677781 /// 102466864		-1.112631425	7.852598041	-5.238017653	8.40E-07	2.12E-05	5.44330734
4345	CD200	-1.90729122	9.967483395	-5.237057328	8.43E-07	2.12E-05	5.439368743
64866	CDCP1	1.018012484	9.789107952	5.236650369	8.45E-07	2.12E-05	5.437699803
51599	LSR	0.961446199	9.487513721	5.234365304	8.53E-07	2.14E-05	5.428330121
55388	MCM10	1.834965881	7.945609215	5.232445361	8.60E-07	2.16E-05	5.420459413
81607	NECTIN4	1.788691576	8.482029857	5.230752663	8.67E-07	2.17E-05	5.413521668
139221	PWWP3B	-2.632135566	7.255130553	-5.228550242	8.75E-07	2.19E-05	5.404496696
8913	CACNA1G	-1.468422267	6.594126709	-5.22594871	8.85E-07	2.21E-05	5.393839098
79719	AAGAB	1.461371064	9.32851402	5.223501672	8.94E-07	2.23E-05	5.383817214
116535	MRGPRF	-2.063408992	7.734493706	-5.22321604	8.95E-07	2.23E-05	5.382647578
285671	RNF180	-1.906584239	8.534331172	-5.220755154	9.05E-07	2.25E-05	5.372572036
26258	BLOC1S6	-0.697052544	11.75920664	-5.220619988	9.05E-07	2.25E-05	5.372018712
100507283	LOC100507283	-1.910512667	6.072869947	-5.217620243	9.17E-07	2.28E-05	5.359740836
3419	IDH3A	0.792748006	9.527270738	5.214106832	9.31E-07	2.31E-05	5.345365737
100507557	FBXO30-DT	-1.647883683	7.465970047	-5.211603452	9.41E-07	2.33E-05	5.335126602
1854	DUT	-0.661581471	13.31681729	-5.211192458	9.42E-07	2.34E-05	5.333445862
164684	WBP2NL	-2.675551924	5.388125754	-5.210002974	9.47E-07	2.34E-05	5.328581944
673 /// 57670		1.059159088	8.614636604	5.209265789	9.50E-07	2.35E-05	5.325567848
3732	CD82	1.650488068	8.171114731	5.20867916	9.53E-07	2.35E-05	5.323169499
116238	TLCD1	1.096948056	8.790041904	5.208559686	9.53E-07	2.35E-05	5.322681066
171024	SYNPO2	-1.607533409	9.970470976	-5.203737414	9.73E-07	2.40E-05	5.302972115
4017	LOXL2	1.309615815	9.318826172	5.201429932	9.83E-07	2.42E-05	5.293545031
92999	ZBTB47	-0.914919833	8.488868535	-5.19678243	1.00E-06	2.46E-05	5.274565316
983	CDK1	1.996355759	11.0867179	5.196361741	1.00E-06	2.46E-05	5.272847773
54762	GRAMD1C	-1.660291366	9.747738696	-5.196344057	1.00E-06	2.46E-05	5.272775575
220930	ZEB1-AS1	-1.008340316	8.609389396	-5.194680676	1.01E-06	2.48E-05	5.265985305
54014	BRWD1	-0.968194216	10.24375796	-5.192761865	1.02E-06	2.50E-05	5.25815389
6165	RPL35A	-0.873155359	13.36045399	-5.191435053	1.03E-06	2.51E-05	5.25273964
7184 /// 100500842		0.861096647	13.7223183	5.189645383	1.03E-06	2.52E-05	5.245437908
2057	EPOR	-1.111363336	9.509453742	-5.188493161	1.04E-06	2.53E-05	5.240737694
23463	ICMT	1.283639827	10.27088218	5.18758457	1.04E-06	2.54E-05	5.237031747
23522	KAT6B	-0.880415511	10.80698799	-5.186201836	1.05E-06	2.55E-05	5.231392598
80006	TRAPPC13	-0.837497598	9.185296869	-5.183478756	1.06E-06	2.58E-05	5.220289735
284004	HEXD	-1.012774562	9.014795212	-5.177665089	1.09E-06	2.64E-05	5.196596963
6364	CCL20	4.11594838	8.656057535	5.176691687	1.09E-06	2.65E-05	5.192631517
79161	TMEM243	-1.210184281	9.797757997	-5.175394482	1.10E-06	2.66E-05	5.187347645
6198	RPS6KB1	-0.559951879	11.28651361	-5.171657243	1.12E-06	2.70E-05	5.172129176
54552	GNL3L	1.046201905	8.851332388	5.170662226	1.12E-06	2.71E-05	5.168078438
4512	COX1	0.804638599	16.06009745	5.169937288	1.12E-06	2.71E-05	5.165127483
54585	LZTFL1	-1.194522437	10.70776728	-5.16805729	1.13E-06	2.73E-05	5.157475837
64131	XYLT1	-1.61214537	7.510817551	-5.164740303	1.15E-06	2.77E-05	5.143979582
5924	RASGRF2	-1.306773186	7.901466859	-5.163884474	1.15E-06	2.78E-05	5.140498184
100505601	PARD3-AS1	-1.920840279	5.85687589	-5.163587365	1.15E-06	2.78E-05	5.139289663
84950	PRPF38A	-0.896027066	10.55921927	-5.161137939	1.17E-06	2.80E-05	5.129327934
6143	RPL19	-0.988441238	13.53612548	-5.158022837	1.18E-06	2.83E-05	5.116662929
80762	NDFIP1	-1.037280714	11.98006209	-5.15794077	1.18E-06	2.83E-05	5.116329333
7067	THRA	-0.93187649	8.656098692	-5.15774117	1.18E-06	2.83E-05	5.115517984
1832	DSP	1.450904825	12.86358845	5.157477391	1.19E-06	2.83E-05	5.114445781
285812		1.777540834	9.117957219	5.156794849	1.19E-06	2.84E-05	5.111671558
112885	PHF21B	-2.479172969	7.2341229	-5.156754629	1.19E-06	2.84E-05	5.111508089
10793	ZNF273	-1.045385753	8.129777841	-5.156604877	1.19E-06	2.84E-05	5.110899446
4674	NAP1L2	-2.001390326	6.782360778	-5.155658691	1.19E-06	2.84E-05	5.107054068
100288911	CRIM1-DT	-1.809034162	7.883259693	-5.154312494	1.20E-06	2.86E-05	5.101583724
9584	RBM39	-0.716379949	13.7545238	-5.153226773	1.21E-06	2.87E-05	5.09717245
9057	SLC7A6	1.300387994	10.1755582	5.150569299	1.22E-06	2.90E-05	5.08637747
891	CCNB1	1.958747428	11.00563095	5.150377803	1.22E-06	2.90E-05	5.085599718
144571	A2M-AS1	-1.099863445	7.733160322	-5.150208854	1.22E-06	2.90E-05	5.08491355
7789	ZXDA	-1.004543179	8.912051617	-5.14838063	1.23E-06	2.91E-05	5.07748929
7049	TGFBR3	-1.950100389	10.44636178	-5.147424601	1.24E-06	2.92E-05	5.073607555
4907	NT5E	-2.384053483	9.614420036	-5.145915079	1.25E-06	2.94E-05	5.067479355
8607	RUVBL1	1.961632232	8.344017604	5.142740305	1.26E-06	2.97E-05	5.054594189
83595	SOX7	-1.7957345	8.399369436	-5.142408542	1.26E-06	2.97E-05	5.053247965
10404	CPQ	-1.459352273	8.380562064	-5.142371097	1.26E-06	2.97E-05	5.053096023
1718	DHCR24	1.697502515	9.810539459	5.141827679	1.27E-06	2.98E-05	5.050891065
10426	TUBGCP3	-0.923759045	9.800691408	-5.140418029	1.27E-06	2.99E-05	5.045171949
85465	SELENOI	1.000400668	9.917515729	5.138812532	1.28E-06	3.01E-05	5.038659384
10121	ACTR1A	0.803596179	9.49001866	5.136218567	1.30E-06	3.04E-05	5.028139714
1797	DXO	-0.904875187	9.237743773	-5.135585784	1.30E-06	3.04E-05	5.025573974
55769	ZNF83	-1.499471399	11.39194034	-5.134638647	1.31E-06	3.05E-05	5.021733978
55502	HES6	2.437470562	9.75947981	5.133842493	1.31E-06	3.06E-05	5.018506436
11130	ZWINT	1.633623275	11.83805472	5.133323564	1.31E-06	3.06E-05	5.016402905
1638	DCT	-1.328866825	6.273945592	-5.133069943	1.31E-06	3.06E-05	5.015374869
55814	BDP1	-0.781732179	11.4417015	-5.133068475	1.31E-06	3.06E-05	5.015368917
5052	PRDX1	1.419815909	12.93331174	5.130914174	1.33E-06	3.09E-05	5.006637825
100128081	JAZF1-AS1	-2.179411096	3.406921347	-5.129481235	1.34E-06	3.10E-05	5.000831517
51512 /// 55687		1.684980399	5.787079124	5.126964943	1.35E-06	3.13E-05	4.990637746
57560	IFT80	-0.975476544	12.47349782	-5.125103295	1.36E-06	3.15E-05	4.983097913
5532	PPP3CB	-0.872039333	11.84433955	-5.124381594	1.36E-06	3.16E-05	4.980175397
56886	UGGT1	0.856515735	11.42727648	5.120994234	1.38E-06	3.20E-05	4.966461599
7091	TLE4	-2.031449574	9.90604426	-5.119188093	1.39E-06	3.22E-05	4.959151592
3796	KIF2A	1.140480654	10.040398	5.118760729	1.40E-06	3.23E-05	4.957422141
8013	NR4A3	-1.715560924	6.699314976	-5.116825438	1.41E-06	3.25E-05	4.94959151
54973 /// 102465435		-0.670871314	10.00012295	-5.11568749	1.42E-06	3.26E-05	4.944987926
3176	HNMT	-1.779211448	10.27962979	-5.115298652	1.42E-06	3.26E-05	4.943415018
2597	GAPDH	1.172810839	14.42488064	5.114231955	1.42E-06	3.27E-05	4.93910043
90141	EFCAB11	0.973430569	9.818513918	5.114198655	1.42E-06	3.27E-05	4.938965748
101928560		-1.203750316	6.861001802	-5.114026697	1.43E-06	3.27E-05	4.93827026
91851	CHRDL1	-2.810839163	6.863911821	-5.112693784	1.43E-06	3.28E-05	4.932879757
89932	PAPLN	-1.991489067	8.552258051	-5.112639101	1.43E-06	3.28E-05	4.932658629
306	ANXA3	-1.40545538	10.73373551	-5.112089578	1.44E-06	3.29E-05	4.930436529
125	ADH1B	-1.822605364	6.125530447	-5.105215678	1.48E-06	3.38E-05	4.90265261
100129794	SLC25A21-AS1	-1.998362769	6.634380179	-5.104273515	1.49E-06	3.39E-05	4.898846167
7761	ZNF214	-1.674770443	7.076500077	-5.102741562	1.50E-06	3.41E-05	4.892657806
54361	WNT4	-1.988547724	5.928393462	-5.102295893	1.50E-06	3.41E-05	4.890857722
9487 /// 102724483		-1.763596727	6.680746458	-5.102038142	1.50E-06	3.41E-05	4.889816692
5546	PRCC	1.11320244	7.717327706	5.101752194	1.50E-06	3.41E-05	4.888661813
100131067	CKMT2-AS1	-1.119127607	9.520745837	-5.10079508	1.51E-06	3.42E-05	4.884796533
2101	ESRRA	0.762110294	9.26156962	5.099887688	1.51E-06	3.43E-05	4.881132448
25940	FAM98A	1.051021129	11.77511919	5.099280506	1.52E-06	3.44E-05	4.878680843
84885	ZDHHC12	1.827215517	7.49325183	5.096789976	1.53E-06	3.47E-05	4.868626694
1657	DMXL1	-0.749712136	11.82882435	-5.096605427	1.53E-06	3.47E-05	4.867881797
51435	SCARA3	-1.285012726	7.879242643	-5.093696966	1.55E-06	3.50E-05	4.856144437
23262	PPIP5K2	-0.961194439	10.35607799	-5.093463676	1.56E-06	3.50E-05	4.855203144
5994	RFXAP	-1.044672356	8.432725133	-5.093447113	1.56E-06	3.50E-05	4.855136319
23741	EID1	-0.923159362	11.6117613	-5.091190952	1.57E-06	3.53E-05	4.846034385
1366	CLDN7	1.772823835	8.758101648	5.091168939	1.57E-06	3.53E-05	4.845945591
83593	RASSF5	1.009880939	9.645442343	5.090869926	1.57E-06	3.53E-05	4.84473948
133686	NADK2	-0.777328441	10.98506152	-5.090532271	1.57E-06	3.53E-05	4.843377554
9373	PLAA	0.899923579	9.301623734	5.08423467	1.62E-06	3.63E-05	4.817986096
5768	QSOX1	1.361492978	10.09107578	5.083558541	1.62E-06	3.63E-05	4.815261108
80198	MUS81	-0.79196503	10.29016697	-5.081888392	1.63E-06	3.65E-05	4.808530873
53938	PPIL3	-0.647489891	11.6739837	-5.080820585	1.64E-06	3.67E-05	4.804228598
2735	GLI1	-1.973406215	6.594413313	-5.080567151	1.64E-06	3.67E-05	4.803207574
79183	TTPAL	0.829639556	10.37907576	5.080360554	1.64E-06	3.67E-05	4.802375268
6038	RNASE4	-2.09362179	8.846789893	-5.077680053	1.66E-06	3.70E-05	4.791578294
25840	METTL7A	-1.640613551	11.25229015	-5.077264102	1.67E-06	3.71E-05	4.789903158
5163	PDK1	1.521629555	10.49126398	5.076246882	1.67E-06	3.72E-05	4.785806919
10714	POLD3	0.830503429	10.32377525	5.072946329	1.70E-06	3.77E-05	4.772519318
4905 /// 101930324		1.17579592	10.93141235	5.068981428	1.72E-06	3.83E-05	4.756563971
56983	POGLUT1	-0.693628432	9.964449996	-5.067908194	1.73E-06	3.84E-05	4.7522464
6097	RORC	-2.028869493	8.730886383	-5.06705688	1.74E-06	3.85E-05	4.748821995
7464	CORO2A	1.063481309	8.201601343	5.066920466	1.74E-06	3.85E-05	4.748273306
132884	EVC2	-1.589619252	6.789471435	-5.064361727	1.76E-06	3.89E-05	4.73798303
8473	OGT	-0.88218666	13.59162634	-5.063590042	1.76E-06	3.90E-05	4.734880221
9204 /// 100506144		-1.014630628	9.183824159	-5.063198261	1.77E-06	3.90E-05	4.733305044
5724	PTAFR	0.907352992	9.476782721	5.062544999	1.77E-06	3.91E-05	4.730678734
643699	GOLGA8N	-1.573022021	12.78732708	-5.059038433	1.80E-06	3.96E-05	4.716584756
23594	ORC6	1.262418745	11.32615254	5.057820277	1.81E-06	3.98E-05	4.711689982
7905	REEP5	-0.787499619	12.98470412	-5.057163891	1.81E-06	3.98E-05	4.709052792
5888	RAD51	1.43991566	8.696897989	5.056855097	1.82E-06	3.98E-05	4.707812209
80184	CEP290	-1.124853754	10.23721457	-5.056270469	1.82E-06	3.99E-05	4.705463585
825	CAPN3	-1.744556176	9.438668918	-5.055068168	1.83E-06	4.01E-05	4.700634102
55740	ENAH	0.986320303	11.67478162	5.053973957	1.84E-06	4.02E-05	4.696239396
9493	KIF23	1.850036057	8.557823326	5.052626961	1.85E-06	4.04E-05	4.690830212
100506125	ADCY6-DT	-2.068376077	5.100174599	-5.052084483	1.85E-06	4.04E-05	4.688652007
8317	CDC7	1.344979569	9.248157054	5.049625083	1.87E-06	4.08E-05	4.67877857
8459	TPST2	-1.77649087	10.14100393	-5.049422752	1.87E-06	4.08E-05	4.677966425
100113407	TMEM170B	-1.615564063	7.704564607	-5.048174323	1.88E-06	4.10E-05	4.672955746
137964	GPAT4	1.059542941	11.18633523	5.04654203	1.90E-06	4.12E-05	4.666405515
152195	NUDT16L2P	-1.694117961	6.599257503	-5.046063403	1.90E-06	4.13E-05	4.664485073
6920	TCEA3	-2.114517251	9.226233471	-5.043777475	1.92E-06	4.16E-05	4.655314537
85444	LRRCC1	-1.06060063	7.876900635	-5.04283565	1.93E-06	4.18E-05	4.651536909
23635	SSBP2	-1.241845352	9.665214866	-5.040469477	1.94E-06	4.21E-05	4.642048153
5239	PGM5	-1.950411498	7.522359643	-5.036983437	1.97E-06	4.27E-05	4.628073423
101927886	RFX5-AS1	1.13366724	7.45535864	5.034936223	1.99E-06	4.30E-05	4.619869332
7472	WNT2	-1.584210998	9.152400919	-5.034187089	2.00E-06	4.31E-05	4.616867724
8605	PLA2G4C	-1.688568065	8.391772332	-5.033703464	2.00E-06	4.32E-05	4.614930091
51228	GLTP	-0.935108506	11.98442809	-5.033407077	2.00E-06	4.32E-05	4.61374268
51703	ACSL5	-2.644123786	11.27901082	-5.033291357	2.00E-06	4.32E-05	4.613279083
284440	LINC00663	-1.38360599	8.878349221	-5.032952668	2.01E-06	4.32E-05	4.611922268
1033	CDKN3	1.429271067	8.023688694	5.031394792	2.02E-06	4.34E-05	4.605682003
90135	BTBD6	-0.989597779	11.1574628	-5.029900104	2.03E-06	4.37E-05	4.599695939
29889	GNL2	0.849376286	11.22328359	5.02918695	2.04E-06	4.37E-05	4.596840213
90390	MED30	-1.178573138	8.43586813	-5.027289415	2.06E-06	4.41E-05	4.589242985
126298	IRGQ	1.044059037	9.849928133	5.024451174	2.08E-06	4.45E-05	4.577882658
8309	ACOX2	-1.916835997	7.279639149	-5.023501937	2.09E-06	4.47E-05	4.57408411
94009 /// 253190		-1.951609715	6.855458209	-5.019401549	2.12E-06	4.54E-05	4.557680638
100507057	MELTF-AS1	-1.403605692	8.370089596	-5.019183952	2.13E-06	4.54E-05	4.556810376
781	CACNA2D1	-1.91349658	7.271937608	-5.017379156	2.14E-06	4.57E-05	4.549593102
5168	ENPP2	-2.294375072	10.30581561	-5.016044072	2.16E-06	4.59E-05	4.544255193
8436	CAVIN2	-1.915957163	6.797632991	-5.015794458	2.16E-06	4.59E-05	4.543257287
1513	CTSK	-1.357009284	10.20138575	-5.014582188	2.17E-06	4.61E-05	4.538411301
8225	GTPBP6	-0.886539188	9.285309268	-5.010576098	2.21E-06	4.68E-05	4.522402209
81930	KIF18A	1.187312402	7.243838998	5.009922082	2.21E-06	4.69E-05	4.519789375
2762	GMDS	1.463765356	10.54818414	5.009374299	2.22E-06	4.70E-05	4.517601106
9904	RBM19	-0.853447251	8.528096501	-5.009140031	2.22E-06	4.70E-05	4.516665301
4854	NOTCH3	0.889440237	8.823003253	5.005796424	2.25E-06	4.76E-05	4.503311876
3093	UBE2K	0.795825354	11.60021516	5.005648972	2.25E-06	4.76E-05	4.502723118
317762	CCDC85C	0.857908757	9.328379412	5.005187998	2.26E-06	4.76E-05	4.500882577
51409	HEMK1	-0.896424519	9.408206542	-5.005086983	2.26E-06	4.76E-05	4.500479266
57522	SRGAP1	1.477198189	9.742375381	5.004625354	2.26E-06	4.76E-05	4.498636231
25996	REXO2	-0.85455872	12.67967287	-5.004562316	2.26E-06	4.76E-05	4.498384564
6774	STAT3	1.149205931	11.77269822	5.004291931	2.26E-06	4.76E-05	4.497305119
8379	MAD1L1	1.860568034	6.640692299	5.003405327	2.27E-06	4.78E-05	4.493765828
80727	TTYH3	0.889190324	8.467149972	5.002149195	2.28E-06	4.80E-05	4.488752042
91133	L3MBTL4	-1.482884969	7.78822221	-5.001792263	2.29E-06	4.80E-05	4.487327505
25949	SYF2	-0.882819614	11.3412492	-4.99656759	2.34E-06	4.90E-05	4.466482601
439994 /// 642361		-0.771368669	10.25219599	-4.99590188	2.34E-06	4.91E-05	4.463827565
401265	KLHL31	-1.968195481	8.611489163	-4.994173311	2.36E-06	4.94E-05	4.456934559
64395	GMCL1	-0.800952261	9.30630365	-4.993877048	2.36E-06	4.94E-05	4.455753298
114049	BUD23	1.114785387	10.70009224	4.993034015	2.37E-06	4.95E-05	4.452392186
84693	MCEE	-0.820195522	8.688342877	-4.99202406	2.38E-06	4.97E-05	4.448366027
2202	EFEMP1	-2.299602316	8.638867902	-4.991511705	2.39E-06	4.98E-05	4.446323722
10053	AP1M2	1.244938181	9.727989116	4.990636225	2.40E-06	4.99E-05	4.442834259
8881	CDC16	-0.851943591	12.38421522	-4.989679412	2.41E-06	5.01E-05	4.439021051
84897	TBRG1	-0.983198342	10.61375368	-4.98810286	2.42E-06	5.03E-05	4.432738948
863	CBFA2T3	-1.393467738	7.525467263	-4.987940086	2.42E-06	5.03E-05	4.432090412
477	ATP1A2	-2.712840479	7.531894272	-4.987618433	2.43E-06	5.03E-05	4.43080889
1468	SLC25A10	0.918471287	8.289435638	4.982551433	2.48E-06	5.14E-05	4.410627753
7753	ZNF202	-0.895526031	9.458270711	-4.980836078	2.50E-06	5.17E-05	4.403798571
79180	EFHD2	1.002516399	10.00077968	4.979002413	2.52E-06	5.20E-05	4.396499958
8893	EIF2B5	-0.646163383	10.70952457	-4.9788433	2.52E-06	5.20E-05	4.395866713
10238	DCAF7	0.866726709	10.92667004	4.97828883	2.52E-06	5.21E-05	4.3936601
57728	WDR19	-0.921976333	10.71268912	-4.977505877	2.53E-06	5.22E-05	4.39054445
58489	ABHD17C	1.103027756	9.339601306	4.976446269	2.54E-06	5.24E-05	4.386328371
200035	NUDT17	-0.994480701	8.52269247	-4.975447101	2.55E-06	5.25E-05	4.38235328
2001	ELF5	3.331121284	6.947615949	4.975349616	2.56E-06	5.25E-05	4.381965469
10658	CELF1	0.541667182	13.27451731	4.975164563	2.56E-06	5.25E-05	4.381229319
81555	YIPF5	-1.055637691	10.01235467	-4.974557111	2.56E-06	5.26E-05	4.378812949
10755	GIPC1	0.787738332	10.0655613	4.974406763	2.57E-06	5.26E-05	4.378214914
552	AVPR1A	-2.048478837	7.852577764	-4.972133965	2.59E-06	5.31E-05	4.369175774
5256	PHKA2	-0.803438149	9.372578964	-4.971097326	2.60E-06	5.32E-05	4.3650538
54963	UCKL1	-1.160287482	10.33851986	-4.970653575	2.61E-06	5.33E-05	4.363289479
63027	SLC22A23	1.207873464	10.49282014	4.970583961	2.61E-06	5.33E-05	4.363012709
7071	KLF10	-1.029876214	10.98155525	-4.97003896	2.61E-06	5.33E-05	4.360845975
151613	TTC14	-1.641944183	10.91926206	-4.970012146	2.61E-06	5.33E-05	4.360739377
4213	MEIS3P1	-1.085071702	9.45302512	-4.969372359	2.62E-06	5.34E-05	4.358195998
89795	NAV3	-2.091456946	6.836020394	-4.968975058	2.62E-06	5.34E-05	4.356616692
4321	MMP12	3.011251325	8.701786927	4.96806073	2.63E-06	5.36E-05	4.352982445
79940	LINC00472	-1.869039854	8.471707711	-4.967864508	2.64E-06	5.36E-05	4.352202561
100507458	ZNF213-AS1	-1.783308943	7.412781032	-4.966840757	2.65E-06	5.37E-05	4.348133964
3142	HLX	1.915806955	7.570246714	4.962994549	2.69E-06	5.46E-05	4.332852937
9646	CTR9	-0.865457168	10.89540131	-4.961469777	2.71E-06	5.49E-05	4.326797005
9019	MPZL1	0.824932786	10.22235089	4.960250839	2.72E-06	5.51E-05	4.321956571
1282	COL4A1	1.433214281	13.08710213	4.959187477	2.73E-06	5.53E-05	4.317734533
401428 /// 441295 /// 101928492 /// 101928605		-1.461834092	7.605054824	-4.958790469	2.74E-06	5.53E-05	4.316158369
5877	RABIF	0.766850795	9.783977197	4.958749378	2.74E-06	5.53E-05	4.315995236
9406	ZRANB2	-0.745231648	13.30664007	-4.956070588	2.77E-06	5.58E-05	4.30536223
7570	ZNF22	-0.989848573	11.20897584	-4.953790991	2.80E-06	5.63E-05	4.296316528
100507507	LOC100507507	-0.970966924	9.390258441	-4.951665165	2.82E-06	5.68E-05	4.287883305
25913	POT1	-0.844011429	10.41867665	-4.945986015	2.89E-06	5.81E-05	4.265364827
84148	KAT8	-0.837944268	9.769661596	-4.943747428	2.91E-06	5.86E-05	4.256492937
120892	LRRK2	-2.380418396	6.476452574	-4.941576772	2.94E-06	5.90E-05	4.247892624
284309	ZNF776	-0.762497975	10.90171496	-4.940092797	2.96E-06	5.94E-05	4.242014333
55884	WSB2	0.939275376	11.64725149	4.938034699	2.99E-06	5.98E-05	4.233863632
100132341	CLUHP3	-1.144271778	8.57838935	-4.937919711	2.99E-06	5.98E-05	4.233408308
137994	LETM2	-1.246114116	7.381842994	-4.937170675	3.00E-06	5.99E-05	4.230442456
10903	MTMR11	-1.57786341	8.185850558	-4.935882219	3.01E-06	6.02E-05	4.225341388
51352	WT1-AS	-2.347599548	6.726930677	-4.935518041	3.02E-06	6.02E-05	4.223899736
9709	HERPUD1	-1.140279056	12.45212025	-4.935188329	3.02E-06	6.02E-05	4.222594583
340267	COL28A1	-1.906669213	8.566517277	-4.93301403	3.05E-06	6.07E-05	4.213989017
9236 /// 100533483		-0.952993833	9.769498154	-4.93295743	3.05E-06	6.07E-05	4.213765034
374977	MROH7	-2.297158573	5.919257788	-4.93285095	3.05E-06	6.07E-05	4.213343664
5495	PPM1B	0.914625024	12.42111092	4.930693312	3.08E-06	6.12E-05	4.204806525
220992	ZNF485	-1.096437198	7.194801742	-4.930494442	3.08E-06	6.12E-05	4.204019769
58500	ZNF250	-0.721641252	9.059666076	-4.929273016	3.10E-06	6.14E-05	4.199188089
401093	MBNL1-AS1	-0.855414729	8.137148434	-4.928623768	3.10E-06	6.15E-05	4.196620109
113130	CDCA5	1.65663292	7.824992159	4.928005914	3.11E-06	6.16E-05	4.194176502
64847	SPATA20	-1.314436446	10.77253534	-4.926641347	3.13E-06	6.19E-05	4.188780314
84969	TOX2	1.742034004	6.448823855	4.925905373	3.14E-06	6.21E-05	4.185870283
140901	STK35	0.641551446	13.45045356	4.92239436	3.19E-06	6.29E-05	4.171991477
80162	PGGHG	-2.386868758	9.950559481	-4.921649952	3.20E-06	6.30E-05	4.169049666
221154	MICU2	-0.748078477	11.76320213	-4.921287205	3.20E-06	6.31E-05	4.167616232
117581	TWIST2	-1.721848271	7.701966303	-4.917736797	3.25E-06	6.40E-05	4.153589865
55063	ZCWPW1	-1.953362569	6.8255308	-4.915648421	3.28E-06	6.45E-05	4.145342377
23240	TMEM131L	1.016215	8.469245292	4.915039771	3.28E-06	6.46E-05	4.14293908
101929112		-1.027446049	8.765404308	-4.913304153	3.31E-06	6.50E-05	4.136086885
650655	ABCA17P	-2.359164931	5.863128873	-4.912410416	3.32E-06	6.52E-05	4.13255901
1902	LPAR1	-1.311120287	9.914547751	-4.9107805	3.34E-06	6.55E-05	4.126126213
84823	LMNB2	1.317558012	9.463020922	4.909414375	3.36E-06	6.59E-05	4.120735538
155400 /// 260294		-0.968093186	11.44128697	-4.908455475	3.38E-06	6.61E-05	4.116952311
8743	TNFSF10	-1.719036493	11.41636986	-4.907235343	3.39E-06	6.63E-05	4.112139089
23054	NCOA6	0.564111616	11.3222406	4.906290219	3.41E-06	6.65E-05	4.108411235
55449	DHRS4-AS1	-1.102542268	9.608777409	-4.905639525	3.41E-06	6.66E-05	4.105844959
123207	C15orf40	-0.872145118	9.405056058	-4.904039707	3.44E-06	6.70E-05	4.099536329
8558	CDK10	-1.363926692	10.22951333	-4.901871494	3.47E-06	6.76E-05	4.090988358
148423	C1orf52	-0.749937532	11.63868366	-4.900165304	3.49E-06	6.80E-05	4.084263512
54884	RETSAT	0.870867734	9.828126747	4.899698417	3.50E-06	6.81E-05	4.082423561
304	ANXA2P2	1.226870651	12.130522	4.89670289	3.54E-06	6.88E-05	4.070621083
10134	BCAP31	1.202578941	11.64267649	4.896575752	3.55E-06	6.88E-05	4.070120256
6510	SLC1A5	1.215098295	8.251337931	4.895265596	3.56E-06	6.91E-05	4.064959687
26292 /// 81025 /// 100527950		1.19650783	9.762260673	4.887723027	3.68E-06	7.13E-05	4.035266981
138241	C9orf85	-0.757799605	9.016918505	-4.88406157	3.73E-06	7.23E-05	4.020863243
9079	LDB2	-1.435688398	8.868674631	-4.881816991	3.77E-06	7.29E-05	4.01203666
90187	EMILIN3	-1.71066843	7.251072221	-4.879252493	3.81E-06	7.36E-05	4.001955111
56888	KCMF1	0.773459309	13.13416932	4.878147654	3.83E-06	7.39E-05	3.997612791
5936	RBM4	-1.011677049	10.19626871	-4.877086404	3.84E-06	7.41E-05	3.993442364
9958 /// 102465133		-0.662305427	9.741876418	-4.877082012	3.84E-06	7.41E-05	3.993425105
100628315	DNM3OS	-1.853652887	8.319158876	-4.876309033	3.86E-06	7.42E-05	3.990387862
9684	LRRC14	-1.251021875	8.758256645	-4.876230785	3.86E-06	7.42E-05	3.990080418
339483	MTMR9LP	-1.422022363	8.715432185	-4.875694224	3.86E-06	7.43E-05	3.987972324
26589	MRPL46	-0.772721891	9.367971689	-4.875186311	3.87E-06	7.44E-05	3.985976918
9987	HNRNPDL	-0.630961177	12.95955324	-4.874142455	3.89E-06	7.47E-05	3.981876391
22913	RALY	0.985657667	10.39662076	4.873892218	3.89E-06	7.47E-05	3.980893478
84964	ALKBH6	-0.887956273	10.19901803	-4.872607419	3.91E-06	7.50E-05	3.975847377
9445	ITM2B	-0.91952081	14.42034454	-4.872548082	3.92E-06	7.50E-05	3.975614351
117177	RAB3IP	1.049278399	9.757092086	4.871656646	3.93E-06	7.52E-05	3.972113714
7743	ZNF189	-0.883568748	10.82146541	-4.871265084	3.94E-06	7.52E-05	3.97057619
55319	TMA16	-0.994319278	8.179243783	-4.870411973	3.95E-06	7.54E-05	3.967226596
55144	LRRC8D	0.813904331	11.12925158	4.869197349	3.97E-06	7.57E-05	3.962458219
100507316	MINCR	-0.801517796	8.742893883	-4.866788361	4.01E-06	7.64E-05	3.95300319
84634	KISS1R	2.167377893	7.275273473	4.865891584	4.02E-06	7.66E-05	3.94948418
29089	UBE2T	1.786206355	7.745185553	4.865446106	4.03E-06	7.67E-05	3.947736249
144404	TMEM120B	-1.178972277	8.701102017	-4.8615733	4.10E-06	7.79E-05	3.93254463
3799	KIF5B	0.631187936	12.9089906	4.859939643	4.12E-06	7.83E-05	3.926138653
7773	ZNF230	-0.875024563	8.27470713	-4.858924618	4.14E-06	7.86E-05	3.922159161
9475	ROCK2	1.021402109	10.56381259	4.858536302	4.15E-06	7.87E-05	3.920636873
26122	EPC2	-0.82779401	10.20877172	-4.858247721	4.15E-06	7.87E-05	3.919505621
115024	NT5C3B	-0.731743476	10.60220617	-4.85808788	4.16E-06	7.87E-05	3.918879052
10270	AKAP8	-0.853812923	10.50959742	-4.855243784	4.21E-06	7.95E-05	3.907732509
100507303	SNHG19	-1.230904121	10.71864189	-4.853308211	4.24E-06	8.01E-05	3.900148975
100874058	COX10-AS1	-1.106523763	8.101805339	-4.851307015	4.27E-06	8.07E-05	3.892310321
51313	GASK1B	-2.24585238	11.05409369	-4.850715739	4.28E-06	8.08E-05	3.889994686
100505648	RAD51-AS1	-1.198631389	8.855122634	-4.84765775	4.34E-06	8.18E-05	3.878021415
26502	NARF	0.898993535	11.24740211	4.845873884	4.37E-06	8.23E-05	3.871039039
91746	YTHDC1	-0.586681889	12.40239276	-4.845681501	4.37E-06	8.23E-05	3.870286112
4283	CXCL9	2.919813021	8.873362654	4.845452071	4.38E-06	8.23E-05	3.869388222
3249	HPN	-1.503112756	8.019711789	-4.843497717	4.41E-06	8.29E-05	3.861740795
100505975	ENO1-AS1	-1.581102599	6.061868594	-4.842622537	4.43E-06	8.31E-05	3.858316824
102724156	LOC102724156	-1.570090829	8.669584804	-4.841573668	4.45E-06	8.34E-05	3.854213838
55744	COA1	0.964240177	9.427677553	4.840368503	4.47E-06	8.37E-05	3.849500142
51629	SLC25A39	0.756839808	9.255267119	4.83923926	4.49E-06	8.41E-05	3.845084062
55216	NKAPD1	-0.688384449	9.778996493	-4.838840005	4.50E-06	8.41E-05	3.843522869
54435	HCG4	-2.371834584	4.698601809	-4.835144351	4.57E-06	8.53E-05	3.829075719
79918	SETD6	-1.161060005	10.05638078	-4.834962145	4.57E-06	8.53E-05	3.828363612
8614	STC2	1.557694051	9.378390314	4.832101779	4.63E-06	8.63E-05	3.817186819
51232 /// 101929500		-1.235525758	10.52953632	-4.8317686	4.63E-06	8.63E-05	3.8158852
153222	CREBRF	-0.794504123	9.917951473	-4.829868601	4.67E-06	8.69E-05	3.808463631
81893 /// 387254 /// 101060604		-1.948223217	7.640952805	-4.82961923	4.67E-06	8.69E-05	3.807489702
54780	NSMCE4A	-0.688146668	9.894855625	-4.828148204	4.70E-06	8.74E-05	3.80174519
8350 /// 8351 /// 8352 /// 8353 /// 8354 /// 8355 /// 8356 /// 8357 /// 8358 /// 8968		1.814649732	8.460062417	4.827705045	4.71E-06	8.75E-05	3.800014822
54541	DDIT4	1.943057166	11.36852348	4.827506553	4.71E-06	8.75E-05	3.799239817
9338	TCEAL1	-1.17432141	9.745633009	-4.826413728	4.73E-06	8.78E-05	3.794973289
51562	MBIP	-1.122495742	9.189245144	-4.825631942	4.75E-06	8.80E-05	3.791921471
5478	PPIA	0.692843939	14.34561947	4.824263396	4.78E-06	8.84E-05	3.786579896
10733	PLK4	1.367699048	8.67253225	4.82164298	4.83E-06	8.93E-05	3.776354805
5919	RARRES2	-2.317943469	8.480919857	-4.821285728	4.84E-06	8.94E-05	3.774961044
6741	SSB	0.810100131	11.93726224	4.819907877	4.86E-06	8.98E-05	3.769586208
157570	ESCO2	1.329157936	7.646943637	4.819670108	4.87E-06	8.98E-05	3.768658796
6574	SLC20A1	0.879338515	11.26338953	4.81890592	4.88E-06	9.00E-05	3.765678295
114780	PKD1L2	-1.473531717	7.422831433	-4.818606129	4.89E-06	9.00E-05	3.764509125
6595	SMARCA2	-1.147385105	11.54042037	-4.817824936	4.90E-06	9.02E-05	3.76146273
10294	DNAJA2	-0.792348705	12.16019432	-4.816711029	4.93E-06	9.06E-05	3.757119399
9652	TTC37	-0.739221529	11.00240957	-4.813583844	4.99E-06	9.17E-05	3.744929301
64283	ARHGEF28	-1.58003065	9.422496233	-4.813353867	5.00E-06	9.17E-05	3.744033026
8879	SGPL1	0.984086831	11.88620819	4.812283268	5.02E-06	9.20E-05	3.739860989
101927365	LOC101927365	-1.067261829	8.286045519	-4.811028777	5.04E-06	9.24E-05	3.73497309
84909	AOPEP	-1.345143028	10.37873136	-4.809855672	5.07E-06	9.27E-05	3.730403025
27319	BHLHE22	2.154394104	7.413413589	4.809753315	5.07E-06	9.27E-05	3.730004308
54442	KCTD5	0.923125615	9.192964886	4.807267046	5.12E-06	9.36E-05	3.720321005
112495	GTF3C6	0.907497256	12.57268224	4.80695705	5.13E-06	9.37E-05	3.719113879
9212	AURKB	1.197948587	7.482399368	4.806738953	5.13E-06	9.37E-05	3.718264639
6495	SIX1	3.061628697	7.75180075	4.80332863	5.20E-06	9.49E-05	3.704988482
54972	TMEM132A	1.088665352	9.951314917	4.800533774	5.26E-06	9.59E-05	3.694112741
10365	KLF2	-1.385305424	8.712759458	-4.799849946	5.28E-06	9.61E-05	3.691452341
10735	STAG2	-0.802425922	12.36939045	-4.799039045	5.30E-06	9.63E-05	3.688297878
10082	GPC6	-2.456186802	7.358595553	-4.798762146	5.30E-06	9.63E-05	3.687220801
11260	XPOT	0.682013019	12.01353527	4.798656696	5.30E-06	9.63E-05	3.686810632
9960	USP3	-0.651576514	11.2643328	-4.79802098	5.32E-06	9.65E-05	3.684338014
84939	PWWP3A	-1.033369916	10.31036669	-4.79737959	5.33E-06	9.67E-05	3.681843537
114823	LENG8	-1.070079933	8.405670647	-4.796667182	5.35E-06	9.69E-05	3.679073109
23399	CTDNEP1	-0.60018757	9.403907903	-4.795871981	5.37E-06	9.71E-05	3.675981017
761	CA3	-2.095956773	5.707982663	-4.795722899	5.37E-06	9.71E-05	3.675401354
283927	NUDT7	-1.201553171	8.149440344	-4.793833413	5.41E-06	9.78E-05	3.668055653
8646	CHRD	-1.20669365	7.641223665	-4.792905743	5.43E-06	9.80E-05	3.664449846
675	BRCA2	1.129035072	6.819574427	4.791729085	5.46E-06	9.84E-05	3.659876872
55666	NPLOC4	0.670453853	10.11540838	4.789991994	5.50E-06	9.90E-05	3.653127125
81562	LMAN2L	-0.740626634	10.61903599	-4.789859796	5.50E-06	9.90E-05	3.652613515
10109	ARPC2	0.642272212	12.89558896	4.788514948	5.53E-06	9.95E-05	3.64738905
221303	FAM162B	-1.524947101	7.808181891	-4.787931876	5.54E-06	9.97E-05	3.645124219
6257	RXRB	-0.818170459	10.11239183	-4.787277621	5.56E-06	9.98E-05	3.642583102
7084	TK2	-0.814602877	9.287983438	-4.785662672	5.59E-06	0.000100415	3.636311605
10237	SLC35B1	0.773397128	9.781902327	4.779338961	5.74E-06	0.000102958	3.611767027
9531	BAG3	0.830800835	9.969826453	4.777925662	5.77E-06	0.000103469	3.606284328
81855	SFXN3	-0.820505351	9.17317803	-4.777491676	5.78E-06	0.000103568	3.604600947
402055	SRRD	-0.764918739	9.431393393	-4.776728788	5.80E-06	0.000103806	3.601642025
285440	CYP4V2	-1.377177656	9.445673831	-4.77407498	5.87E-06	0.000104851	3.591351368
23451	SF3B1	-0.587376797	13.78949224	-4.772029291	5.91E-06	0.000105643	3.583421292
81706	PPP1R14C	2.522191506	8.81907725	4.769974191	5.96E-06	0.000106445	3.575456912
440193	CCDC88C	1.23167253	10.00605193	4.769307997	5.98E-06	0.000106648	3.572875595
9748	SLK	-0.862787446	11.98494001	-4.769076349	5.99E-06	0.000106662	3.57197808
23506	BICRAL	-0.881592204	9.95744162	-4.768741232	5.99E-06	0.000106721	3.570679721
101927752	CLN8-AS1	-1.623646148	6.868389751	-4.764605343	6.10E-06	0.000108447	3.554660666
56981	PRDM11	-1.301496046	8.659750627	-4.763030052	6.14E-06	0.000109057	3.548561605
4929	NR4A2	-1.746516998	10.46507638	-4.760463436	6.20E-06	0.000110114	3.538627177
90381	TICRR	1.606465347	7.655759725	4.760253548	6.21E-06	0.000110119	3.537814932
94120	SYTL3	1.264665649	9.436040117	4.758378784	6.25E-06	0.00011086	3.530560773
100506795	LINC01354	-2.421873494	5.257190029	-4.758208424	6.26E-06	0.00011086	3.529901674
25821	MTO1	-0.652730895	10.23833283	-4.757414804	6.28E-06	0.000111129	3.526831484
4329	ALDH6A1	-1.370676356	11.39167254	-4.75656431	6.30E-06	0.000111424	3.523541635
54820	NDE1	1.055318072	10.31703998	4.755272454	6.33E-06	0.000111911	3.51854524
23098	SARM1	-1.048622134	8.269675406	-4.755096029	6.34E-06	0.000111911	3.517862962
79868	ALG13	-1.285257476	10.98674193	-4.753337551	6.38E-06	0.000112624	3.511063411
254863	TMEM256	-0.892677282	8.38245208	-4.751622666	6.43E-06	0.000113303	3.504433971
6892	TAPBP	0.944472989	10.94000532	4.751466022	6.43E-06	0.000113303	3.503828487
4688	NCF2	1.562787887	7.652797286	4.749773926	6.48E-06	0.000113993	3.497288778
9131	AIFM1	1.415392672	10.27223434	4.749292062	6.49E-06	0.000114125	3.495426714
6161	RPL32	-0.573346625	14.68843266	-4.747635859	6.53E-06	0.000114805	3.489027588
91947	ARRDC4	-1.45021431	10.26465847	-4.746607633	6.56E-06	0.000115193	3.485055509
100874110	GLYCTK-AS1	-1.605357196	7.306515918	-4.745760236	6.58E-06	0.000115498	3.481782398
7268 /// 100527960		-0.600385091	10.6089431	-4.74303083	6.66E-06	0.000116693	3.471242474
2026	ENO2	1.771956364	9.680648647	4.742073841	6.68E-06	0.000117054	3.467547866
5570	PKIB	-1.438026035	6.932254193	-4.739831092	6.74E-06	0.000118032	3.458891249
100507217	CHASERR	-0.724547448	12.37725799	-4.737945599	6.79E-06	0.000118844	3.451615606
3566	IL4R	1.116763369	8.942941325	4.73745564	6.81E-06	0.000118955	3.449725282
617	BCS1L	-0.819538764	9.908489062	-4.737322106	6.81E-06	0.000118955	3.449210111
1939	EIF2D	-0.695713428	11.28370695	-4.736764007	6.83E-06	0.00011913	3.447057086
221908	PPP1R35	-0.747959534	9.819428885	-4.735541225	6.86E-06	0.000119628	3.442340424
9334	B4GALT5	1.129850346	12.001742	4.734662366	6.89E-06	0.00011996	3.438950861
100506930	LINC00665	-1.790374691	9.267922511	-4.733515811	6.92E-06	0.000120424	3.434529466
255512	TOLLIP-DT	-1.143995081	6.980169327	-4.732694582	6.94E-06	0.000120691	3.43136303
286367		-1.621925574	7.615191755	-4.732578571	6.94E-06	0.000120691	3.430915751
283177	B3GAT1-DT	-1.985281772	9.192455734	-4.731330226	6.98E-06	0.000121208	3.426103218
2053	EPHX2	-1.977087178	6.45128037	-4.730568653	7.00E-06	0.000121487	3.423167657
54557	SGTB	-1.111668154	9.015374426	-4.728621101	7.06E-06	0.000122295	3.415661996
6723	SRM	0.978331852	9.279537306	4.728543875	7.06E-06	0.000122295	3.415364413
10396	ATP8A1	-1.300975117	9.81864969	-4.726892514	7.11E-06	0.00012302	3.409001861
130502	TTC32	-0.920410782	9.379590524	-4.724219112	7.18E-06	0.000124263	3.398704497
100128511	NEBL-AS1	-1.961130829	4.726437684	-4.723887675	7.19E-06	0.000124332	3.397428136
92715	DPH7	-1.138595826	9.232428692	-4.723566964	7.20E-06	0.000124395	3.396193132
9988	DMTF1	-0.878469094	11.1050399	-4.721210993	7.27E-06	0.00012549	3.387122348
157506	RDH10	1.769609006	10.6704197	4.719362112	7.33E-06	0.000126335	3.380005964
146223	CMTM4	0.823715267	10.9987792	4.718916416	7.34E-06	0.000126464	3.378290738
57587	CFAP97	-0.828740518	12.51676037	-4.71811072	7.36E-06	0.000126778	3.375190345
80119	PIF1	1.565334824	7.646467487	4.71757639	7.38E-06	0.000126952	3.373134382
81545	FBXO38	-0.796574189	11.0717825	-4.717360127	7.39E-06	0.000126964	3.3723023
56985	ADPRM	-0.695619722	8.897728968	-4.717010661	7.40E-06	0.000127044	3.370957764
9853	RUSC2	-1.672578239	6.320306334	-4.716778105	7.40E-06	0.000127064	3.370063063
23435	TARDBP	0.777280377	13.14949143	4.716544601	7.41E-06	0.000127085	3.369164746
64718	UNKL	-1.004901769	10.64486865	-4.715569913	7.44E-06	0.000127488	3.365415311
6670	SP3	-0.889555503	12.17258503	-4.715140787	7.45E-06	0.00012761	3.363764706
4940	OAS3	1.863556477	7.6263295	4.713909491	7.49E-06	0.000128147	3.359029137
63933	MCUR1	0.937720023	10.17134672	4.712083074	7.55E-06	0.000128998	3.352006203
56942	CMC2	0.819883571	10.70631361	4.711664999	7.56E-06	0.000129116	3.350398868
8365	H4C8	1.62186266	7.714726612	4.71023691	7.60E-06	0.000129763	3.344909118
6320	CLEC11A	-1.228573538	9.376186635	-4.70825445	7.66E-06	0.00013055	3.337290071
55552	ZNF823	-0.929093682	9.238927785	-4.708184649	7.67E-06	0.00013055	3.33702185
79065	ATG9A	0.767640448	9.525372659	4.708028864	7.67E-06	0.00013055	3.336423225
54465	ETAA1	-1.017132366	9.507124316	-4.707974153	7.67E-06	0.00013055	3.336212993
196483	EEF2KMT	-1.350640512	8.00531593	-4.707382511	7.69E-06	0.000130761	3.333939668
54551	MAGEL2	-2.433782423	5.246133714	-4.704456098	7.78E-06	0.000132216	3.322697915
79899	PRR5L	1.306216114	9.106805557	4.70179648	7.87E-06	0.000133543	3.31248496
4904	YBX1	1.15995474	13.56005492	4.700360202	7.91E-06	0.000134217	3.306971191
11037	STON1	-1.555169572	8.259219119	-4.699165058	7.95E-06	0.000134674	3.302383944
80328	ULBP2	1.896534977	6.523154551	4.6991352	7.95E-06	0.000134674	3.302269355
202025		-1.526598139	8.679524804	-4.698245991	7.98E-06	0.000135032	3.298856863
127018	LYPLAL1	-2.190942673	8.349927025	-4.698095871	7.99E-06	0.000135032	3.298280791
55780	ERMARD	-0.850470878	10.10990923	-4.697833904	7.99E-06	0.000135071	3.29727555
60343	FAM3A	-0.717514152	9.344297691	-4.695226507	8.08E-06	0.000136397	3.287272187
10904	BLCAP	1.035180241	11.60834278	4.694902456	8.09E-06	0.00013647	3.286029206
2330	FMO5	-1.756718022	8.000067722	-4.694701583	8.10E-06	0.000136476	3.285258734
5334	PLCL1	-1.481583344	6.224989126	-4.693241099	8.14E-06	0.000137178	3.279657513
89941	RHOT2	-0.829985185	9.732539913	-4.692877089	8.16E-06	0.000137274	3.278261645
6649	SOD3	-1.384380477	8.245479176	-4.692368288	8.17E-06	0.000137451	3.276310661
8030	CCDC6	1.237435675	12.50549016	4.689396833	8.27E-06	0.000139004	3.264919439
22996	TTC39A	1.279802429	7.685646657	4.688230697	8.31E-06	0.000139552	3.260450275
79609	VCPKMT	-0.826379556	10.25580055	-4.687646111	8.33E-06	0.000139775	3.258210142
124512	METTL23	-0.666449812	11.50477067	-4.685540079	8.40E-06	0.00014086	3.250141337
54033	RBM11	-1.92690958	5.424951819	-4.685126946	8.42E-06	0.000140987	3.248558785
4067	LYN	1.026078164	10.26489518	4.684931028	8.42E-06	0.000140991	3.247808331
254251	LCORL	-0.820609442	11.19208654	-4.683844331	8.46E-06	0.000141502	3.243646153
1503	CTPS1	0.945887831	9.642290069	4.680394021	8.58E-06	0.000143377	3.23043521
10910	SUGT1	0.545464117	12.71671083	4.677697195	8.67E-06	0.000144834	3.220113683
7332	UBE2L3	0.988158316	10.6004266	4.67720149	8.69E-06	0.000145013	3.2182169
221927	BRAT1	-0.803101599	7.706854706	-4.676914946	8.70E-06	0.00014507	3.217120513
2946	GSTM2	-1.334508331	9.5292677	-4.671237267	8.90E-06	0.000148315	3.195405372
85377	MICALL1	0.990370419	9.907452983	4.669354988	8.97E-06	0.00014933	3.188210091
3759	KCNJ2	1.933239245	9.74574874	4.667113209	9.05E-06	0.00015057	3.179643024
257396	LOC257396	-1.207029543	6.700306853	-4.665929728	9.09E-06	0.000151102	3.175121369
55723	ASF1B	1.146996662	8.051650522	4.665860577	9.10E-06	0.000151102	3.174857194
7453	WARS1	1.213692006	11.41270276	4.665167512	9.12E-06	0.000151409	3.172209612
5498	PPOX	-0.880556724	9.53583326	-4.664034216	9.16E-06	0.000151906	3.167880858
118980	SFXN2	-0.868828256	9.139980288	-4.663967712	9.16E-06	0.000151906	3.167626857
10217	CTDSPL	-0.893887752	10.29478401	-4.663638346	9.18E-06	0.000151906	3.166368946
389741	GLIDR	-1.115494951	10.1734013	-4.663600891	9.18E-06	0.000151906	3.166225904
6938	TCF12	-0.958668144	11.9699401	-4.66212465	9.23E-06	0.000152696	3.160588595
5691	PSMB3	0.962549558	10.97674977	4.661415994	9.26E-06	0.000152763	3.157882869
283588		-1.642999076	7.855555665	-4.661331351	9.26E-06	0.000152763	3.157559707
285971 /// 728743		-1.188181333	7.931465343	-4.661219437	9.27E-06	0.000152763	3.157132438
83855	KLF16	1.184662369	7.324245522	4.66108478	9.27E-06	0.000152763	3.156618349
1636	ACE	-1.483211301	6.824767786	-4.66107839	9.27E-06	0.000152763	3.156593954
2828	GPR4	0.918795117	7.386933693	4.660008378	9.31E-06	0.000153307	3.152509229
286109		0.908557012	8.01322046	4.658564268	9.37E-06	0.000154084	3.146997367
56521	DNAJC12	-1.870626123	8.682736438	-4.656806617	9.43E-06	0.000155061	3.140290288
51194 /// 100130733		-1.317835514	6.706999489	-4.655153061	9.50E-06	0.000155978	3.13398193
53616	ADAM22	-1.047883784	6.981756153	-4.654940517	9.50E-06	0.000155994	3.133171176
91252	SLC39A13	-0.716339321	8.896378654	-4.654360356	9.53E-06	0.000156144	3.13095826
7203 /// 101927137		0.980617632	12.17290797	4.654214109	9.53E-06	0.000156144	3.130400455
29994	BAZ2B	-0.672651497	11.54192821	-4.654142323	9.53E-06	0.000156144	3.130126659
2673	GFPT1	1.07856218	11.49203232	4.652825477	9.58E-06	0.000156856	3.125104615
8140	SLC7A5	1.495077227	10.25026278	4.651457334	9.64E-06	0.000157603	3.119887916
11127	KIF3A	-0.770914603	10.44643482	-4.649478481	9.71E-06	0.000158743	3.112344365
97	ACYP1	-0.987785583	10.50196381	-4.649079059	9.73E-06	0.000158879	3.110821989
83759	RBM4B	-0.731005342	9.827230654	-4.646631001	9.83E-06	0.000160296	3.101493205
163115	ZNF781	-1.356062056	6.212959787	-4.646290628	9.84E-06	0.000160296	3.100196404
4659	PPP1R12A	-0.756877441	11.466994	-4.646090725	9.85E-06	0.000160296	3.099434816
27299	ADAMDEC1	2.048975819	7.027289893	4.646047828	9.85E-06	0.000160296	3.099271389
284111	SLC13A5	-1.826731403	6.327888232	-4.645809444	9.86E-06	0.000160296	3.09836323
126074	SWSAP1	-0.658699672	8.131160267	-4.645637622	9.87E-06	0.000160296	3.097708663
55374	TMCO6	-0.901186542	8.983354293	-4.645572599	9.87E-06	0.000160296	3.097460959
7078	TIMP3	-1.733388695	8.881138145	-4.645046609	9.89E-06	0.000160515	3.095457293
3357	HTR2B	-2.31539388	7.614425848	-4.644375739	9.92E-06	0.000160829	3.092901943
9782 /// 724102		-0.587518651	14.03369895	-4.643681816	9.94E-06	0.000161158	3.090259041
80223	RAB11FIP1	1.601728135	11.23100428	4.642388617	1.00E-05	0.000161786	3.085334399
6004	RGS16	1.387490741	7.940240243	4.64234545	1.00E-05	0.000161786	3.085170028
65057	ACD	-1.040324411	8.914689248	-4.64154087	1.00E-05	0.00016212	3.08210657
8490	RGS5	1.664465057	11.31437002	4.641456124	1.00E-05	0.00016212	3.081783916
54510	PCDH18	-1.452012737	11.27727139	-4.641279593	1.00E-05	0.00016212	3.081111828
101927811	ITGB8-AS1	-1.609939417	7.939629129	-4.6393011	1.01E-05	0.000163292	3.073580414
112476	PRRT2	-1.15719088	7.65700573	-4.637837823	1.02E-05	0.000164132	3.068011595
2549	GAB1	-0.824358865	9.553214951	-4.634625338	1.03E-05	0.000166139	3.055789806
284835	LINC00323	-2.459714612	4.453880691	-4.633079599	1.04E-05	0.000167049	3.04991107
55120	FANCL	-0.774033383	11.43913201	-4.632071553	1.04E-05	0.000167602	3.04607797
9839	ZEB2	-1.154190956	8.090488059	-4.631226526	1.05E-05	0.000168048	3.042865169
6035	RNASE1	1.602940369	8.822962418	4.628810001	1.06E-05	0.000169559	3.033679639
9690	UBE3C	0.754987167	10.89370836	4.628523995	1.06E-05	0.000169629	3.032592701
23708	GSPT2	-2.611424417	6.604969154	-4.627342785	1.06E-05	0.000170309	3.028104088
9355	LHX2	2.456267415	6.056026338	4.626364143	1.07E-05	0.000170852	3.024385805
51070	NOSIP	-0.72733191	10.63671111	-4.625727702	1.07E-05	0.000171163	3.021967969
649446	DLGAP1-AS1	-0.934821052	9.01353976	-4.624476228	1.07E-05	0.000171898	3.017214257
25924	MYRIP	-1.748963573	9.003740225	-4.624051115	1.08E-05	0.000171976	3.01559966
1804	DPP6	-1.815901629	7.329719465	-4.623880354	1.08E-05	0.000171976	3.01495113
55176	SEC61A2	0.993880325	9.109173679	4.623815642	1.08E-05	0.000171976	3.014705366
143503	OR51E1	1.276808794	7.577650321	4.622417248	1.08E-05	0.000172815	3.009395073
79635	CCDC121	-0.858126766	7.268494087	-4.619973325	1.09E-05	0.000174387	3.000116991
221496	LEMD2	1.069081422	7.838277271	4.619791677	1.09E-05	0.000174387	2.999427512
3480	IGF1R	-1.310595681	11.12659955	-4.618970582	1.10E-05	0.000174834	2.996311121
3192	HNRNPU	0.846150303	12.89868756	4.618437624	1.10E-05	0.00017508	2.994288518
57149	LYRM1	-0.884514438	11.01268733	-4.616546376	1.11E-05	0.000176282	2.987112376
644096	SDHAF1	-0.525191273	9.259045173	-4.616037158	1.11E-05	0.000176514	2.985180534
101928403	EIF2AK3-DT	-1.152204724	7.753361827	-4.614450949	1.12E-05	0.000177508	2.979163751
760	CA2	2.267417062	7.30804472	4.614263166	1.12E-05	0.000177513	2.978451547
6518	SLC2A5	0.984155261	7.810373895	4.613022853	1.12E-05	0.000178267	2.973747884
1346	COX7A1	-1.800028225	6.923922531	-4.612643973	1.13E-05	0.000178408	2.972311216
9855	FARP2	0.815162584	9.570151614	4.610837827	1.13E-05	0.000179409	2.965463585
440104	TMEM198B	-0.911356002	8.488569539	-4.610738226	1.13E-05	0.000179409	2.965086018
9123 /// 102465472		1.078241585	9.280370018	4.610701658	1.13E-05	0.000179409	2.9649474
196074	METTL15	-0.618606669	8.514611564	-4.610234573	1.14E-05	0.000179615	2.963176863
55273	TMEM100	-2.239727631	8.040146372	-4.609337255	1.14E-05	0.00018013	2.959775814
160518	DENND5B	-1.287769672	8.70644175	-4.608704706	1.14E-05	0.000180456	2.957378564
641467	TSC22D1-AS1	-1.2810081	8.175620762	-4.608127273	1.15E-05	0.000180713	2.955190384
116228	COX20	-1.035217735	11.65654412	-4.607988055	1.15E-05	0.000180713	2.954662842
440078 /// 100128890 /// 100132923 /// 101928910 /// 102725108		-1.455993424	7.511141769	-4.605595935	1.16E-05	0.000182318	2.945600005
128239	IQGAP3	1.808815236	9.219078094	4.603821836	1.17E-05	0.000183483	2.938880611
10197	PSME3	0.885027958	10.07987305	4.603235645	1.17E-05	0.000183781	2.936660789
79781	IQCA1	-2.218351136	7.840977181	-4.601118593	1.18E-05	0.000185209	2.928645363
643529	LINC00865	-2.004274765	9.274294145	-4.60017358	1.18E-05	0.000185776	2.925068206
55670	PEX26	0.891534526	8.827474202	4.598911499	1.19E-05	0.00018658	2.920291605
22925	PLA2R1	-1.814923786	8.540306204	-4.597371348	1.20E-05	0.000187597	2.914463764
9415	FADS2	0.997543462	8.244772219	4.59656383	1.20E-05	0.000188068	2.911408674
2209 /// 2210 /// 100132417		1.616767651	7.388790965	4.596084738	1.20E-05	0.000188184	2.909596288
51616	TAF9B	-0.872626323	10.46585994	-4.596005924	1.20E-05	0.000188184	2.909298151
1778	DYNC1H1	0.801054904	11.04960114	4.595872079	1.20E-05	0.000188184	2.908791849
56547	MMP26	-2.785483707	7.036571633	-4.594453818	1.21E-05	0.000189117	2.90342752
55763	EXOC1	-0.688824095	11.68349034	-4.590935076	1.23E-05	0.000191653	2.890123188
11010	GLIPR1	-1.247456464	9.091744501	-4.590196056	1.23E-05	0.000192082	2.887329814
51256	TBC1D7	0.946650785	9.779617179	4.589875666	1.23E-05	0.000192191	2.886118884
147015	DHRS13	0.922124079	9.521933817	4.589286098	1.24E-05	0.000192506	2.883890728
167359	NIM1K	-1.733409722	7.173451741	-4.588497101	1.24E-05	0.000192972	2.880909166
94039	ZNF101	0.799723672	8.910022585	4.588323673	1.24E-05	0.000192972	2.880253841
27242	TNFRSF21	1.239983321	11.5428189	4.587960483	1.24E-05	0.000193114	2.878881517
6425	SFRP5	-1.652762659	5.286853689	-4.584753893	1.26E-05	0.000195459	2.866768458
5156	PDGFRA	-1.976688271	11.3978994	-4.583134409	1.27E-05	0.000196585	2.860652899
284630 /// 100287898		-1.751487085	6.115947356	-4.58111654	1.28E-05	0.000198032	2.853034935
133746	JMY	-0.740323749	11.54253654	-4.580646969	1.28E-05	0.000198262	2.851262503
79000	AUNIP	0.914824397	8.278313809	4.580052471	1.28E-05	0.000198591	2.8490187
79838	TMC5	2.368426885	10.31924605	4.579746591	1.28E-05	0.000198693	2.847864296
3709	ITPR2	-1.722316184	9.057812947	-4.579532727	1.29E-05	0.000198722	2.847057193
9570	GOSR2	-0.535005288	9.18810823	-4.576811978	1.30E-05	0.000200745	2.836791535
439949	PRKCQ-AS1	-1.767592055	8.273399044	-4.576338123	1.30E-05	0.000200982	2.835004045
87178	PNPT1	0.734440334	11.33753401	4.575653295	1.31E-05	0.000201388	2.83242093
100507297	TMEM44-AS1	-0.990971517	8.298989382	-4.574873112	1.31E-05	0.000201767	2.829478458
8800	PEX11A	-0.805205552	9.508072434	-4.574827763	1.31E-05	0.000201767	2.829307432
57396	CLK4	-0.959173942	11.65895408	-4.57357472	1.32E-05	0.000202633	2.824582285
4277 /// 100507436		-1.328403286	8.403349632	-4.571945146	1.32E-05	0.000203752	2.818438544
5834	PYGB	1.470972349	8.341247624	4.571836702	1.33E-05	0.000203752	2.818029745
80763	SPX	-1.245335817	7.613912894	-4.571469887	1.33E-05	0.000203906	2.816647016
84687	PPP1R9B	0.963512663	7.821463525	4.571082847	1.33E-05	0.000204077	2.81518813
2171	FABP5	1.910914273	10.44107883	4.568784949	1.34E-05	0.000205807	2.806528247
2643	GCH1	1.14217319	10.43385761	4.568405609	1.34E-05	0.000205973	2.805098938
5737	PTGFR	-1.679414505	4.95982698	-4.567065113	1.35E-05	0.000206896	2.800048737
118932	ANKRD22	1.608165186	9.3459336	4.566929539	1.35E-05	0.000206896	2.79953803
100129196	MATN1-AS1	-1.317500482	7.959588308	-4.566693577	1.35E-05	0.000206945	2.798649182
55055	ZWILCH	0.995114194	11.85349817	4.566038499	1.36E-05	0.00020734	2.796181724
3337	DNAJB1	0.992691645	10.50216478	4.565274609	1.36E-05	0.000207825	2.793304702
2197	FAU	-0.830722786	14.2802846	-4.564142717	1.37E-05	0.000208617	2.789042268
3459	IFNGR1	-0.892931222	12.16921124	-4.563457934	1.37E-05	0.00020904	2.786463881
22908	SACM1L	-0.658387492	11.94564309	-4.562288503	1.38E-05	0.000209867	2.782061259
113178 /// 113179		1.052547511	8.293063805	4.561866596	1.38E-05	0.000209989	2.780473067
6144 /// 26771 /// 619499 /// 100131205		-0.948531504	13.40553209	-4.561792231	1.38E-05	0.000209989	2.780193143
55268	ECHDC2	-1.088952553	11.0651414	-4.560117085	1.39E-05	0.000211244	2.773888383
253260	RICTOR	-0.720691833	11.47978644	-4.558180738	1.40E-05	0.000212727	2.766602454
50628	GEMIN4	-0.776364796	9.40457836	-4.557858697	1.40E-05	0.000212851	2.765390902
85403	EAF1	1.063892476	10.01911154	4.557342684	1.40E-05	0.00021314	2.763449729
57604 /// 101927137		-2.164704261	9.080689232	-4.556850645	1.41E-05	0.000213409	2.761598875
666	BOK	-1.568896987	8.696435514	-4.556583525	1.41E-05	0.000213487	2.760594134
6687 /// 101930112		-1.018907133	11.12727838	-4.555387482	1.41E-05	0.000214297	2.756095829
5252	PHF1	-0.864493844	11.38482365	-4.555280868	1.42E-05	0.000214297	2.755694894
58986	PGAP6	0.626307434	9.417228836	4.552733453	1.43E-05	0.000216326	2.746116855
7553	ZNF7	-0.769930587	9.116219579	-4.552522478	1.43E-05	0.000216357	2.745323769
100505881	MAGI2-AS3	-1.012024775	8.223386711	-4.550720147	1.44E-05	0.00021776	2.738549533
387590 /// 102725451		-1.569492242	6.128728976	-4.550058211	1.44E-05	0.000218182	2.736062031
101929340	ESAM-AS1	-1.970601793	5.803741041	-4.54825529	1.46E-05	0.000219596	2.729288013
1240	CMKLR1	1.108028505	6.726516304	4.54784177	1.46E-05	0.000219805	2.727734568
55616	ASAP3	-1.394019031	7.975545554	-4.546133818	1.47E-05	0.000221147	2.721319403
81619	TSPAN14	0.680634536	10.14912502	4.545772289	1.47E-05	0.000221312	2.719961687
285331	CCDC66	-0.891155653	8.947098505	-4.544485819	1.48E-05	0.00022229	2.715130945
80020	FOXRED2	1.312223209	8.804828667	4.544304034	1.48E-05	0.000222298	2.714448411
440119	FZD10-AS1	-1.142558001	8.894451667	-4.540882459	1.50E-05	0.000225171	2.701605038
6358 /// 348249		-1.659520941	6.795255371	-4.54071803	1.50E-05	0.000225171	2.700987995
150159 /// 101929373		-1.103086924	6.201102278	-4.539431164	1.51E-05	0.000226166	2.696159341
10569	SLU7	-0.640890565	10.10081834	-4.538945928	1.51E-05	0.000226444	2.694338845
9793	CKAP5	0.701051159	10.44383651	4.538699971	1.51E-05	0.000226444	2.693416119
8073	PTP4A2	0.680109027	13.89181992	4.538602915	1.51E-05	0.000226444	2.693052016
701	BUB1B	1.450692839	10.51184477	4.538058047	1.52E-05	0.000226778	2.691008055
55614	KIF16B	-0.736327734	8.991790769	-4.537683203	1.52E-05	0.00022696	2.689601996
6227	RPS21	-1.001503629	14.3976903	-4.536926108	1.52E-05	0.000227486	2.686762336
10585	POMT1	-0.829786216	9.125615826	-4.535778562	1.53E-05	0.000228366	2.682458794
79888	LPCAT1	1.656080632	9.874302574	4.535294629	1.53E-05	0.000228648	2.68064416
92482	BBIP1	-1.025112977	11.36861353	-4.534940026	1.53E-05	0.000228813	2.679314566
79726	WDR59	-0.918224941	11.66728681	-4.534177813	1.54E-05	0.000229236	2.676456859
26273	FBXO3	-0.776695445	9.84978574	-4.534130199	1.54E-05	0.000229236	2.676278354
8774	NAPG	-0.684877042	9.740870841	-4.533352486	1.54E-05	0.000229786	2.673362886
100507311		-2.148059055	7.275066247	-4.533021532	1.55E-05	0.000229931	2.672122312
10312	TCIRG1	-1.418049657	11.05582736	-4.530957857	1.56E-05	0.000231659	2.664388055
255031	LINC00957	-1.224092219	8.749030038	-4.530309319	1.56E-05	0.000232097	2.661957944
80142	PTGES2	0.941300377	8.41415923	4.52873377	1.57E-05	0.00023339	2.656055229
100131564	CCDC18-AS1	-1.338200291	11.01213275	-4.528123845	1.58E-05	0.000233795	2.653770544
6372	CXCL6	2.486258397	5.583618649	4.526418397	1.59E-05	0.000235075	2.647383288
219539	YPEL4	-1.872100968	4.859294376	-4.526401503	1.59E-05	0.000235075	2.647320023
11200	CHEK2	1.217715796	8.583292128	4.526225516	1.59E-05	0.00023508	2.64666101
158866	ZDHHC15	-1.913401154	6.113613101	-4.525405647	1.59E-05	0.000235684	2.643591087
10272	FSTL3	-1.405256316	7.168015377	-4.524298215	1.60E-05	0.000236537	2.639445004
9831	ZNF623	-0.64238841	9.308877069	-4.524150297	1.60E-05	0.000236537	2.63889127
2146	EZH2	1.169294919	10.82699488	4.522969138	1.61E-05	0.000237395	2.634470002
967	CD63	0.964087787	13.59067861	4.522892749	1.61E-05	0.000237395	2.634184092
55623	THUMPD1	-0.814479747	11.9585458	-4.522653372	1.61E-05	0.00023746	2.633288172
596	BCL2	-1.83675569	9.895540537	-4.521811388	1.62E-05	0.000238091	2.630137109
9252	RPS6KA5	-1.46533805	10.15445879	-4.521313382	1.62E-05	0.0002384	2.628273542
23421	ITGB3BP	-0.769076082	10.91392895	-4.516263664	1.65E-05	0.000243041	2.609384955
908	CCT6A	0.829066927	12.49759302	4.515228952	1.66E-05	0.000243872	2.605516334
79364	ZXDC	-0.9749924	9.773138111	-4.515057506	1.66E-05	0.000243873	2.604875382
51068	NMD3	-0.68084442	12.45636472	-4.514736746	1.66E-05	0.000244019	2.60367626
23657	SLC7A11	1.752459079	10.39146674	4.512970822	1.67E-05	0.000245561	2.597075603
3939	LDHA	1.190419183	14.16939686	4.512320293	1.68E-05	0.000246028	2.594644495
100506012	PPP5D1	-1.000198895	7.132316684	-4.511525775	1.68E-05	0.000246635	2.5916756
1317	SLC31A1	1.21372747	11.35138838	4.511116405	1.69E-05	0.000246803	2.590146033
440944	THUMPD3-AS1	-0.907828458	10.02230551	-4.511014413	1.69E-05	0.000246803	2.589764966
79786	KLHL36	-0.699236711	10.43888841	-4.51048475	1.69E-05	0.000247154	2.587786103
143630	UBQLNL	-1.928911494	4.901083222	-4.509680789	1.70E-05	0.000247774	2.584782743
162967 /// 201931		-1.072136742	9.655607357	-4.503546149	1.74E-05	0.000253674	2.561877337
400622	LOC400622	-1.860376874	5.41745943	-4.502832753	1.74E-05	0.000254219	2.559215028
26048	ZNF500	-0.76341109	9.264999979	-4.502005415	1.75E-05	0.00025488	2.556127855
6259	RYK	-0.694823597	11.23658719	-4.500649797	1.76E-05	0.000256075	2.551070252
64172	OSGEPL1	-0.840081224	10.74574107	-4.499479651	1.76E-05	0.000257088	2.546705435
54913	RPP25	1.03447745	7.706072237	4.498088135	1.77E-05	0.000258329	2.541515866
5478 /// 101060363		0.654920387	14.51159654	4.496985283	1.78E-05	0.000259282	2.537403614
144165	PRICKLE1	-1.476494732	9.193131317	-4.494767495	1.80E-05	0.000261346	2.529136103
728392	LOC728392	-1.501881586	8.75030368	-4.494635199	1.80E-05	0.000261346	2.528643014
9702	CEP57	-0.705844234	10.62525429	-4.493820569	1.80E-05	0.000262012	2.525606968
8404	SPARCL1	-1.66871608	11.53229549	-4.49356208	1.81E-05	0.000262105	2.524643682
4832	NME3	-1.273107699	9.912742667	-4.49283744	1.81E-05	0.000262679	2.521943432
1022	CDK7	1.02271524	10.5890838	4.492661747	1.81E-05	0.000262687	2.521288789
79785	RERGL	-2.149318606	3.705749505	-4.490370245	1.83E-05	0.000264892	2.512752044
23304	UBR2	-0.623516749	11.34717915	-4.490108791	1.83E-05	0.00026499	2.511778211
140597	TCEAL2	-2.706270219	6.763036946	-4.489458257	1.84E-05	0.000265494	2.509355342
54811	ZNF562	0.618971584	10.23261176	4.487943521	1.85E-05	0.000266905	2.503714732
80344	DCAF11	0.730981183	9.496553277	4.486794094	1.86E-05	0.000267938	2.499435319
388272	C16orf87	0.781398183	8.567348378	4.485732212	1.86E-05	0.000268882	2.495482501
100874069	STK24-AS1	-1.708463328	4.970214134	-4.48414178	1.87E-05	0.000270391	2.489563347
203228	C9orf72	-0.838185298	10.54520661	-4.483295101	1.88E-05	0.000271007	2.486412814
55082	ARGLU1	-1.038121394	13.02456587	-4.483228097	1.88E-05	0.000271007	2.486163505
114796	PSMG3-AS1	-1.587768676	6.633535881	-4.482852155	1.88E-05	0.00027123	2.484764749
113220	KIF12	-1.909979464	7.085706119	-4.481587108	1.89E-05	0.000272232	2.480058509
55049	REX1BD	-0.742046973	10.29883265	-4.481579668	1.89E-05	0.000272232	2.480030832
100507218	RNF157-AS1	-1.617184051	9.159744156	-4.48059057	1.90E-05	0.000273113	2.476351808
366	AQP9	1.693082948	5.966964635	4.480055549	1.91E-05	0.000273509	2.47436198
51686	OAZ3	1.273926153	6.872948767	4.479400732	1.91E-05	0.000274034	2.471926836
53831	GPR84	1.656980052	6.429175215	4.476985249	1.93E-05	0.000276466	2.46294616
4478	MSN	1.356530103	11.05213056	4.475507672	1.94E-05	0.000277894	2.457454192
101927668	LOC101927668	-1.383049859	5.882578669	-4.474881188	1.94E-05	0.000278321	2.455125998
79668	PARP8	-1.168873216	9.908583223	-4.474783309	1.94E-05	0.000278321	2.454762268
4649	MYO9A	-0.640275416	9.968825442	-4.471592181	1.97E-05	0.000281647	2.442906705
770	CA11	-1.38305559	7.238736886	-4.471339446	1.97E-05	0.000281743	2.441967993
9542	NRG2	-1.16914083	6.672612377	-4.47085397	1.98E-05	0.000282096	2.440164941
7468	NSD2	0.775445225	10.70671706	4.469632014	1.98E-05	0.000283268	2.435627185
162993 /// 100505555		-1.086445037	7.084602896	-4.469365827	1.99E-05	0.000283379	2.434638805
120376	COLCA2	-1.374739086	8.702011691	-4.46849722	1.99E-05	0.000284162	2.431413857
5894	RAF1	-0.545718263	10.85714	-4.468192591	2.00E-05	0.000284316	2.430282937
9374 /// 80864 /// 100532746		-0.96176006	9.657969585	-4.467083073	2.00E-05	0.000285371	2.426164342
9682	KDM4A	0.714457647	9.778018755	4.465936106	2.01E-05	0.000286472	2.421907456
253018	HCG27	-1.557709229	7.214219776	-4.462664721	2.04E-05	0.000289984	2.409770006
79101	TAF1D	-0.962223806	11.9336305	-4.460757905	2.06E-05	0.000291805	2.402698127
7941	PLA2G7	-1.557612377	8.085705465	-4.460736673	2.06E-05	0.000291805	2.402619394
11221	DUSP10	1.179888373	8.937832775	4.460322027	2.06E-05	0.00029209	2.40108186
11313	LYPLA2	0.657299549	10.39768309	4.458963198	2.07E-05	0.000293425	2.3960439
163131	ZNF780B	-0.860443663	8.031045102	-4.458828485	2.07E-05	0.000293425	2.395544497
3931	LCAT	-2.282690616	6.882526847	-4.458143345	2.08E-05	0.000294024	2.393004735
728819	C1GALT1C1L	-2.148947662	6.385690858	-4.456485035	2.09E-05	0.00029575	2.386858594
28999	KLF15	-1.228007062	8.978936993	-4.456232108	2.09E-05	0.000295756	2.385921314
5578	PRKCA	-1.552633094	9.787932265	-4.456149562	2.09E-05	0.000295756	2.385615429
26520	TIMM9	-0.607791546	9.645651689	-4.454948549	2.10E-05	0.000296959	2.381165342
57573	ZNF471	-1.608467354	8.407732488	-4.451560786	2.13E-05	0.000300732	2.368617115
26586	CKAP2	1.131458755	10.22700079	4.449129139	2.15E-05	0.000303413	2.359614305
2960	GTF2E1	0.639743165	9.484805391	4.447168433	2.17E-05	0.000305554	2.352357509
55997 /// 653275		-1.990419817	5.051570696	-4.445735053	2.18E-05	0.000307075	2.347053774
22948	CCT5	1.48629885	10.66236424	4.445064229	2.19E-05	0.000307684	2.344572019
57035 /// 101928189		-0.983415425	13.77459384	-4.442376913	2.21E-05	0.000310727	2.334632659
158358	KIAA2026	0.930834343	11.47022289	4.442219643	2.21E-05	0.000310727	2.334051104
91801	ALKBH8	-0.59895908	8.228341522	-4.440345996	2.23E-05	0.000312649	2.327123769
56997	COQ8A	-0.944465261	10.85008795	-4.440313614	2.23E-05	0.000312649	2.327004062
128439 /// 677821 /// 677837		-0.920236088	9.175153635	-4.439287462	2.24E-05	0.000313705	2.323210985
57532	NUFIP2	0.671997865	11.97817551	4.438178314	2.24E-05	0.000314866	2.319111786
10901 /// 317749		-0.706547006	9.039617029	-4.437343145	2.25E-05	0.000315526	2.316025624
83640	RAMAC	0.852471062	10.85467593	4.437315346	2.25E-05	0.000315526	2.315922905
400027	LINC00938	-0.806081967	9.836140042	-4.436798058	2.26E-05	0.000315919	2.314011596
23469	PHF3	-0.700697989	12.06429128	-4.436669363	2.26E-05	0.000315919	2.313536108
641638 /// 641648		-0.786309724	12.81716226	-4.435252885	2.27E-05	0.000317469	2.308303296
84945	ABHD13	-0.682100958	7.745661271	-4.43452831	2.28E-05	0.000317978	2.305626978
85013	TMEM128	-0.906340541	9.546668656	-4.434516201	2.28E-05	0.000317978	2.305582255
285	ANGPT2	1.45256507	8.419854602	4.434120511	2.28E-05	0.000318267	2.304120846
7037	TFRC	0.933264806	13.91416748	4.433679254	2.28E-05	0.000318613	2.302491251
284340	CXCL17	2.076462076	8.112423021	4.432969476	2.29E-05	0.000319294	2.299870218
9753	ZSCAN12	-1.272312705	8.856198291	-4.431041857	2.31E-05	0.000321502	2.292753431
26152	ZNF337	-0.988378524	10.19679087	-4.430206739	2.32E-05	0.000322347	2.289670823
6728	SRP19	0.562329025	12.24330067	4.429893272	2.32E-05	0.000322396	2.288513844
100506696	PCAT6	1.252318897	9.259044533	4.429842435	2.32E-05	0.000322396	2.288326218
11069	RAPGEF4	-1.117071453	7.475797316	-4.429614167	2.32E-05	0.000322478	2.287483745
80332	ADAM33	-1.227365308	10.34852784	-4.429215538	2.32E-05	0.00032264	2.286012586
6210	RPS15A	-0.888633665	13.58041741	-4.429051056	2.33E-05	0.00032264	2.285405585
57017	COQ9	0.622783373	10.54115096	4.42899808	2.33E-05	0.00032264	2.285210087
414328	IDNK	-0.901376752	9.411213569	-4.428394995	2.33E-05	0.000323196	2.282984622
440918	FLJ46875	-1.098487979	8.87526775	-4.427702069	2.34E-05	0.000323866	2.280427882
26022	TMEM98	-1.607437885	9.092739918	-4.426514697	2.35E-05	0.000325165	2.276047386
199870	FAM76A	-0.806623023	8.219931276	-4.423437993	2.38E-05	0.000328884	2.264700405
9917	FAM20B	0.644635154	9.22018937	4.422903053	2.38E-05	0.000329363	2.262728078
348801	LNP1	-0.869116792	8.415473498	-4.422469381	2.39E-05	0.000329712	2.261129243
862	RUNX1T1	-1.650444993	8.922038391	-4.421696043	2.39E-05	0.0003305	2.258278415
8507	ENC1	1.456099796	11.12812817	4.420573395	2.40E-05	0.000331627	2.254140499
80205	CHD9	-0.704203763	12.18276203	-4.420487259	2.41E-05	0.000331627	2.253823043
9837	GINS1	1.387019591	10.67711293	4.420338044	2.41E-05	0.000331627	2.253273121
9662	CEP135	0.995381142	10.09437272	4.417959274	2.43E-05	0.000334506	2.244507998
51147	ING4	-0.675807126	9.193479803	-4.416893717	2.44E-05	0.000335687	2.24058275
8462	KLF11	-1.03555753	8.916343667	-4.415328908	2.45E-05	0.000337529	2.234819552
23462	HEY1	1.96643286	12.18486206	4.414700715	2.46E-05	0.000338143	2.232506303
124491	TMEM170A	-0.663571856	11.44836657	-4.414467182	2.46E-05	0.000338239	2.231646404
90673	PPP1R3E	-0.878213512	8.68273594	-4.413981562	2.47E-05	0.000338667	2.229858381
51058	ZNF691	-0.863515262	8.508769603	-4.413813987	2.47E-05	0.000338675	2.229241412
883	KYAT1	-1.195169976	8.041904453	-4.413420832	2.47E-05	0.000338982	2.227793977
55698	RADIL	-1.314331819	6.290266445	-4.412912353	2.48E-05	0.000339099	2.225922099
375287	RBM43	-0.911114801	7.853514798	-4.41285859	2.48E-05	0.000339099	2.225724187
5350	PLN	-2.048239234	6.783326673	-4.412850113	2.48E-05	0.000339099	2.225692983
9874	TLK1	-0.613653807	11.39646217	-4.412652703	2.48E-05	0.000339148	2.224966296
285512	FAM13A-AS1	-1.036029136	8.60693685	-4.411762277	2.49E-05	0.000340114	2.221688827
1120	CHKB	-1.036537884	10.03581978	-4.411084428	2.50E-05	0.0003408	2.219194108
3207	HOXA11	-1.112031855	8.711404033	-4.410597635	2.50E-05	0.000340979	2.217402704
10419	PRMT5	-0.870809993	10.09194875	-4.410595235	2.50E-05	0.000340979	2.217393873
64795	RMND5A	0.915355791	9.932530069	4.410468874	2.50E-05	0.000340979	2.216928884
5636	PRPSAP2	-0.724250694	10.36090316	-4.408996447	2.52E-05	0.000342726	2.211511264
5099	PCDH7	-2.189794502	11.19327194	-4.408518227	2.52E-05	0.000343151	2.209751975
10963	STIP1	1.145361202	7.986336628	4.406900048	2.54E-05	0.000345105	2.203799935
2187	FANCB	0.990895363	6.782345431	4.405409276	2.55E-05	0.000346897	2.19831785
4681	NBL1	-1.864570747	8.36222151	-4.404544143	2.56E-05	0.000347772	2.195137034
54821	ERCC6L	1.883162118	6.599644151	4.404442994	2.56E-05	0.000347772	2.19476517
2681	GGTA1	-1.712259645	9.4646818	-4.40420444	2.56E-05	0.000347879	2.193888171
22999	RIMS1	-1.202966144	6.267078422	-4.403014687	2.57E-05	0.000349276	2.189514762
349152	DPY19L2P2	-1.617315336	7.782227354	-4.402366309	2.58E-05	0.000349941	2.187131727
284900	TTC28-AS1	-0.687616946	8.534707533	-4.401788885	2.59E-05	0.000350511	2.185009678
5832	ALDH18A1	0.71528845	12.10654668	4.401483651	2.59E-05	0.00035071	2.183888011
7126	TNFAIP1	0.665769008	9.980489861	4.40112777	2.59E-05	0.000350874	2.182580298
84886	C1orf198	0.779438454	10.38224107	4.401045685	2.59E-05	0.000350874	2.182278678
3169	FOXA1	2.610788999	6.909190598	4.400578921	2.60E-05	0.000351294	2.180563646
54776	PPP1R12C	-0.885627312	7.723091669	-4.398644893	2.62E-05	0.000353618	2.173458758
3310	HSPA6	1.118310454	8.106438408	4.398566046	2.62E-05	0.000353618	2.173169148
101928725	LOC101928725	-1.036411216	7.118080699	-4.396374408	2.64E-05	0.000356423	2.165120572
4173	MCM4	0.976068734	9.709497682	4.395073282	2.66E-05	0.000358009	2.160343614
344405	PRORSD1P	-1.210370371	9.322457031	-4.394911665	2.66E-05	0.000358014	2.159750319
10288	LILRB2	1.301960554	6.738453023	4.392945055	2.68E-05	0.000360538	2.15253211
3189	HNRNPH3	-0.619347857	12.40868589	-4.391375132	2.69E-05	0.00036252	2.146771481
2823	GPM6A	-1.536684827	6.622247233	-4.38921345	2.72E-05	0.000365351	2.138841771
6674	SPAG1	1.245858446	9.018698483	4.389032682	2.72E-05	0.000365383	2.138178778
8518	ELP1	-0.710672091	10.93224528	-4.387933828	2.73E-05	0.000366599	2.134148983
102606465	LOC102606465	-0.955640312	9.565178075	-4.387860702	2.73E-05	0.000366599	2.133880836
56925	LXN	-1.285532249	9.184601345	-4.386927396	2.74E-05	0.000367704	2.130458731
79642	ARSJ	-2.144348352	7.816258724	-4.38547385	2.76E-05	0.000369558	2.12513008
91392	ZNF502	-1.457675456	8.189558979	-4.385049327	2.76E-05	0.000369941	2.123574022
91272	BOD1	-0.929500848	10.13238327	-4.384700305	2.76E-05	0.000370215	2.122294781
29057 /// 727866		-0.942944032	11.91869683	-4.384350428	2.77E-05	0.000370492	2.121012482
342908	ZNF404	-2.33623368	5.597600836	-4.383653742	2.78E-05	0.000371267	2.118459328
6164	RPL34	-1.170719675	13.66433268	-4.383040973	2.78E-05	0.000371924	2.116213939
25902 /// 100996643 /// 101928195		0.993420263	10.35028168	4.382880933	2.78E-05	0.000371928	2.115627535
26799 /// 692088		-0.795392407	9.841881756	-4.382389024	2.79E-05	0.000372358	2.113825218
3492 /// 3493 /// 3494		4.63015075	9.710946759	4.382267896	2.79E-05	0.000372358	2.113381433
7020	TFAP2A	2.781009611	10.65464238	4.381662075	2.80E-05	0.000373007	2.111161981
23627	PRND	-1.104870683	6.449726564	-4.381205441	2.80E-05	0.000373441	2.109489221
79008 /// 548593 /// 101929864		0.724417854	9.683816461	4.380429871	2.81E-05	0.000374338	2.106648399
80862 /// 100507399		-0.795573332	8.333629621	-4.379199547	2.82E-05	0.000375899	2.102142566
10605	PAIP1	-0.796337434	12.41335205	-4.378696579	2.83E-05	0.000376404	2.100300794
7371 /// 100500832		0.997771299	9.229359688	4.378381787	2.83E-05	0.000376635	2.099148156
2152	F3	-1.938839044	10.74466963	-4.377087859	2.85E-05	0.000378299	2.094410928
6100 /// 441212		-0.678367198	9.014987508	-4.375272274	2.87E-05	0.000380739	2.087765474
1649	DDIT3	-0.909662829	9.163448332	-4.374986286	2.87E-05	0.00038093	2.086718865
79633	FAT4	-1.271493466	7.480915197	-4.374509493	2.88E-05	0.000381403	2.084974084
4645	MYO5B	0.856740989	10.65326841	4.373805817	2.88E-05	0.000382213	2.082399282
6000	RGS7	-1.99189785	5.568316257	-4.37347505	2.89E-05	0.000382471	2.081189081
440515	ZNF506	-1.253429863	8.299561486	-4.371741795	2.91E-05	0.000384815	2.074848522
143879	KBTBD3	-0.845564604	7.900779179	-4.369647101	2.93E-05	0.000387715	2.067188052
90268	OTULIN	0.62255724	9.491754344	4.369186643	2.94E-05	0.000388172	2.065504459
26235	FBXL4	-0.695712624	8.927344895	-4.367452599	2.96E-05	0.000390551	2.059165281
3162	HMOX1	1.113375909	7.675182886	4.364519074	2.99E-05	0.000394772	2.048445074
116143	DNAAF10	1.26396051	9.361932172	4.364030379	3.00E-05	0.000395281	2.046659679
57205	ATP10D	-1.372413811	8.981881465	-4.362223272	3.02E-05	0.000397814	2.040058795
114915	EPB41L4A-AS1	-1.296702441	10.71810793	-4.361881002	3.02E-05	0.000397912	2.038808785
2078	ERG	-1.323115438	8.641360584	-4.361848045	3.02E-05	0.000397912	2.038688426
6999	TDO2	1.512523854	6.980966048	4.361059945	3.03E-05	0.000398887	2.035810467
64864	RFX7	-0.863706215	10.384213	-4.360847284	3.03E-05	0.000398975	2.035033939
4680	CEACAM6	2.281344412	8.556457192	4.356323137	3.09E-05	0.000405771	2.018520254
116068	LYSMD3	-0.783403509	10.6888359	-4.355271572	3.10E-05	0.000407179	2.014683604
64708	COPS7B	0.894325229	9.682584523	4.353334222	3.12E-05	0.000409992	2.007616822
51512	GTSE1	1.134558409	11.2859121	4.352841514	3.13E-05	0.000410527	2.005819938
11215	AKAP11	-0.771277177	10.50094969	-4.352532071	3.13E-05	0.000410772	2.004691485
11001	SLC27A2	1.346113673	8.240711444	4.351643106	3.14E-05	0.000411938	2.001449986
23164	MPRIP	0.872327626	12.09504777	4.350875763	3.15E-05	0.000412913	1.998652332
26994	RNF11	-0.933750523	10.93396807	-4.350687879	3.15E-05	0.000412943	1.997967376
101928954		-1.007262451	7.910782468	-4.350547336	3.16E-05	0.000412943	1.997455023
4968	OGG1	-0.890983278	8.954543106	-4.348834562	3.18E-05	0.000415434	1.991211971
283807	FBXL22	-1.908373361	4.312791854	-4.348181211	3.18E-05	0.000416235	1.988830958
5768 /// 200058		0.98545161	9.563603985	4.346850344	3.20E-05	0.000418129	1.983981626
4651	MYO10	0.789105219	12.11321935	4.345145239	3.22E-05	0.000420639	1.977770163
54873	PALMD	-1.585095102	9.640726061	-4.344353026	3.23E-05	0.000421675	1.974884813
221336	BEND6	-1.776040241	5.955556607	-4.343164881	3.25E-05	0.00042336	1.970558102
4141 /// 102465454		0.60302071	11.02944488	4.342538663	3.25E-05	0.000424131	1.968278013
1750	DLX6	-2.075995764	9.527574286	-4.341744577	3.26E-05	0.000425179	1.965387037
11093	ADAMTS13	-1.2245079	7.904578125	-4.340788281	3.28E-05	0.000426352	1.961905997
54620	FBXL19	1.48841499	6.384363073	4.340721705	3.28E-05	0.000426352	1.961663673
11269	DDX19B	-1.525711045	6.49979669	-4.340267313	3.28E-05	0.000426846	1.960009831
23316	CUX2	-2.271070675	6.478518115	-4.338899156	3.30E-05	0.000428849	1.955030896
5564	PRKAB1	-0.845146959	10.09877487	-4.337851349	3.31E-05	0.00043033	1.9512185
9688	NUP93	0.762192739	9.693257433	4.335635162	3.34E-05	0.000433764	1.943157094
201627	DENND6A	-0.481423721	11.88661993	-4.335305795	3.35E-05	0.000434057	1.941959262
2289	FKBP5	1.791017348	10.0687792	4.334959	3.35E-05	0.00043417	1.940698113
10105	PPIF	0.864968695	9.851141941	4.334722048	3.35E-05	0.00043417	1.93983646
84814	PLPP7	-1.647562676	5.010678581	-4.334690973	3.35E-05	0.00043417	1.939723462
2953	GSTT2	-2.23913351	6.016105159	-4.334623762	3.36E-05	0.00043417	1.939479062
84889	SLC7A3	-1.138135948	7.039627557	-4.333506565	3.37E-05	0.000435786	1.935416979
30817	ADGRE2	0.852741339	7.013169084	4.331631794	3.39E-05	0.000438685	1.92860201
84809	CROCCP2	-0.974608246	11.05371107	-4.330698696	3.41E-05	0.000439921	1.925210873
140876	RIPOR3	-1.602808459	7.146311116	-4.330594405	3.41E-05	0.000439921	1.92483188
3837	KPNB1	0.610828287	13.65410454	4.328681338	3.43E-05	0.000442888	1.917880957
5216	PFN1	1.103750299	9.677547275	4.328543042	3.44E-05	0.000442888	1.917378554
113246	C12orf57	-1.381594859	10.43952477	-4.32819889	3.44E-05	0.000443214	1.916128367
282566	LINC00515	-1.059087269	6.180563331	-4.327926395	3.44E-05	0.000443418	1.915138533
84888	SPPL2A	0.689273661	11.46725098	4.327475008	3.45E-05	0.000443927	1.913498976
60560	NAA35	0.759859834	10.39659808	4.324901977	3.48E-05	0.000447824	1.904155289
1188	CLCNKB	-1.272887075	6.886730739	-4.324899024	3.48E-05	0.000447824	1.904144568
147525	LINC00526	-1.319227614	6.713009189	-4.324124539	3.49E-05	0.000448671	1.901332864
79780	CCDC82	-0.761343636	10.42301474	-4.323952138	3.50E-05	0.000448671	1.900707023
84243	ZDHHC18	0.684850154	9.314742602	4.32395032	3.50E-05	0.000448671	1.900700423
285193	DUSP28	-0.592807046	9.741487116	-4.32183621	3.52E-05	0.000452069	1.893027307
78987	CRELD1	-0.752127586	9.218569544	-4.321581605	3.53E-05	0.00045214	1.892103398
121642	ALKBH2	-0.726402614	8.924220959	-4.321491162	3.53E-05	0.00045214	1.891775207
399818	EEF1AKMT2	-0.619060288	8.720013962	-4.31974069	3.55E-05	0.000454737	1.885424225
54103	GSAP	-1.401991878	10.83654462	-4.319697494	3.55E-05	0.000454737	1.885267524
3985	LIMK2	0.916896126	11.99326335	4.318319609	3.57E-05	0.000456885	1.880269628
222068	TMED4	-0.932963171	11.30837083	-4.318016184	3.58E-05	0.000457151	1.879169188
64793	CEP85	0.933262944	8.489682012	4.317801586	3.58E-05	0.000457261	1.878390933
286144	TRIQK	-0.745279267	10.05515174	-4.316478739	3.60E-05	0.000459298	1.873594111
51278	IER5	0.829195076	10.90328756	4.316341758	3.60E-05	0.000459298	1.873097458
7226	TRPM2	0.975987172	7.601559656	4.314648513	3.62E-05	0.000462027	1.866959143
388962	BOLA3	0.960299025	11.01676148	4.314202169	3.63E-05	0.000462334	1.865341345
388591	RNF207	-1.172997141	9.942282606	-4.314172528	3.63E-05	0.000462334	1.865233912
114883	OSBPL9	-0.554555558	11.65460302	-4.310939918	3.68E-05	0.000467838	1.85352066
5307	PITX1	2.146201988	5.444365041	4.310703072	3.68E-05	0.000467992	1.852662692
8899	PRPF4B	-0.660471594	11.51670928	-4.3102739	3.68E-05	0.0004684	1.851108121
3425	IDUA	-1.31342313	8.339056536	-4.310173436	3.69E-05	0.0004684	1.850744228
7580	ZNF32	-0.831962677	8.937660916	-4.309479142	3.70E-05	0.000469378	1.848229582
54778	RNF111	-0.5621667	10.68574165	-4.308258483	3.71E-05	0.000471235	1.843809188
3237	HOXD11	-1.22932122	7.399458098	-4.308148636	3.72E-05	0.000471235	1.843411439
672	BRCA1	1.083976873	9.200155253	4.307097836	3.73E-05	0.000472865	1.839606921
140886	PABPC5	-2.213955656	3.94624168	-4.306458037	3.74E-05	0.000473753	1.837290783
23211	ZC3H4	0.588311281	11.76330403	4.305844458	3.75E-05	0.000474595	1.835069793
26355	FAM162A	0.956164425	11.89573706	4.304908472	3.76E-05	0.000476028	1.831682195
146177 /// 730094 /// 101930115		-0.807828582	11.56102695	-4.303624792	3.78E-05	0.000478101	1.827037027
100129250	SMIM27	-0.824516041	8.005130606	-4.302072322	3.80E-05	0.000480679	1.821420492
3557	IL1RN	1.354485317	8.820362462	4.29877957	3.85E-05	0.000486506	1.80951261
7415	VCP	0.746968813	11.26434023	4.298349499	3.86E-05	0.000487027	1.80795777
339448	C1orf174	-0.790376632	10.8217187	-4.297256811	3.87E-05	0.00048879	1.804007857
79894	ZNF672	0.744819057	9.993939332	4.296617859	3.88E-05	0.000489706	1.801698459
83700	JAM3	-0.949535693	9.31305781	-4.295665983	3.90E-05	0.000491212	1.798258486
388335	TMEM220	-1.213139973	8.148484412	-4.294660868	3.91E-05	0.000492824	1.794626689
5378	PMS1	-0.709192331	11.46731213	-4.293773119	3.93E-05	0.000494218	1.791419462
494513	PJVK	-1.243596566	8.337082463	-4.292405903	3.95E-05	0.000496353	1.786480939
57568	SIPA1L2	1.203945872	11.49377179	4.292347854	3.95E-05	0.000496353	1.786271283
64960	MRPS15	0.752452236	12.56090755	4.290267922	3.98E-05	0.000500035	1.778760524
126282	TNFAIP8L1	1.274073556	10.13283835	4.289926632	3.98E-05	0.000500401	1.777528348
78994	PRR14	-0.880549321	10.19213166	-4.289401742	3.99E-05	0.00050112	1.775633442
27153	ZNF777	-0.773442799	9.343852058	-4.288251906	4.01E-05	0.000503042	1.771482985
64771	ILRUN	0.89223916	9.995915837	4.28715399	4.03E-05	0.000504871	1.767520663
4218	RAB8A	0.908945259	10.90296324	4.28575298	4.05E-05	0.000507295	1.762465516
401115	C4orf48	1.191510065	10.99359326	4.284735774	4.06E-05	0.000508982	1.758795938
11228	RASSF8	-1.613192409	8.761452179	-4.283903106	4.08E-05	0.000510314	1.755792534
7574	ZNF26	-0.848215032	10.36720051	-4.281234486	4.12E-05	0.00051514	1.746169652
10289	EIF1B	-1.0058902	11.48871916	-4.281143211	4.12E-05	0.00051514	1.745840594
114034	TOE1	-0.923509353	8.371601835	-4.279797126	4.14E-05	0.000517502	1.740988353
146713	RBFOX3	-1.721856541	5.372574511	-4.278153184	4.17E-05	0.000520466	1.735063866
5376	PMP22	-1.64037152	10.53441928	-4.278004844	4.17E-05	0.000520466	1.734529354
79682	CENPU	1.049554482	10.21500422	4.277509768	4.18E-05	0.000520944	1.732745536
100630918	PARTICL	-1.04099037	7.771851668	-4.277466189	4.18E-05	0.000520944	1.732588524
143884	CWF19L2	-0.822535962	9.161840547	-4.277157838	4.18E-05	0.000521156	1.731477581
23189	KANK1	-0.984474575	11.35384381	-4.27706177	4.18E-05	0.000521156	1.731131474
5315	PKM	0.972148064	10.15289585	4.276591629	4.19E-05	0.000521796	1.729437759
117247	SLC16A10	1.854635653	7.665412325	4.274697075	4.22E-05	0.000525018	1.722613816
131873	COL6A6	-1.443117995	5.647402995	-4.274683219	4.22E-05	0.000525018	1.722563919
149708	WFDC5	1.634316582	5.117237494	4.274132641	4.23E-05	0.000525432	1.720581205
23398	PPWD1	-0.773934795	9.312045234	-4.274109338	4.23E-05	0.000525432	1.72049729
7539	ZFP37	-0.983373487	7.155407004	-4.274030713	4.23E-05	0.000525432	1.720214168
3572	IL6ST	-0.928855208	12.43836962	-4.273347555	4.24E-05	0.000526507	1.717754304
54842	MFSD6	1.05451755	10.89694191	4.272660294	4.26E-05	0.000527592	1.715279946
1175	AP2S1	0.981186762	10.02040253	4.272401988	4.26E-05	0.000527813	1.714350031
10393	ANAPC10	-0.831358483	8.770978731	-4.270143069	4.30E-05	0.000532084	1.706219502
440503	PLIN5	-1.206504474	9.098036401	-4.269484784	4.31E-05	0.000533122	1.703850696
81789	TIGD6	-1.072905549	6.405011118	-4.2648688	4.38E-05	0.00054229	1.687247503
115548	FCHO2	-0.789216639	10.67317476	-4.26448117	4.39E-05	0.000542785	1.685853812
100130417	LINC02593	-1.915567489	6.200260883	-4.264014316	4.40E-05	0.00054324	1.684175397
115362	GBP5	1.792957283	7.643536024	4.263965852	4.40E-05	0.00054324	1.684001167
6427 /// 693221		-0.699410023	13.76395119	-4.263124881	4.41E-05	0.000544678	1.680978084
23370	ARHGEF18	-0.650433679	11.38916843	-4.259092462	4.48E-05	0.000552587	1.66648833
84622	ZNF594	-0.911467117	8.040926618	-4.259048266	4.48E-05	0.000552587	1.666329575
23753	SDF2L1	1.055357126	8.775768185	4.258724117	4.49E-05	0.000552959	1.66516523
2200	FBN1	-1.673170643	10.0105515	-4.257925656	4.50E-05	0.000554332	1.662297417
199746	U2AF1L4	-1.340760218	7.198162933	-4.257296133	4.51E-05	0.000555351	1.660036643
7070	THY1	1.074277525	9.135947629	4.2562313	4.53E-05	0.000557295	1.656213092
112597 /// 541471 /// 101930489		0.981232438	9.98565642	4.255613524	4.54E-05	0.000558295	1.653995119
91461	PKDCC	-1.960699962	10.05861688	-4.254397504	4.56E-05	0.000560572	1.649629955
84527	ZNF559	-1.131471103	9.874154767	-4.254127876	4.57E-05	0.000560833	1.648662187
5802	PTPRS	-0.915972226	10.09929131	-4.253888878	4.57E-05	0.000561029	1.647804392
91893	FDXACB1	-1.077395104	6.752767431	-4.252560974	4.60E-05	0.000563558	1.643038995
29945	ANAPC4	-1.340454648	14.03888865	-4.251599591	4.61E-05	0.000565308	1.639589566
29937	NENF	-0.780655018	9.497814663	-4.251404063	4.62E-05	0.000565412	1.638888082
339965	CCDC158	-1.386593179	5.885221665	-4.247593213	4.68E-05	0.000573353	1.625220626
135293	PM20D2	-0.931294272	10.65804726	-4.246760825	4.70E-05	0.00057485	1.622236444
8227	AKAP17A	-0.804396562	11.47211138	-4.245759058	4.72E-05	0.000576723	1.618645567
10423	CDIPT	-0.751573419	13.37614164	-4.245058857	4.73E-05	0.000577712	1.61613602
28954	REM1	-1.114441725	7.543424064	-4.245015037	4.73E-05	0.000577712	1.615978977
6208	RPS14	-1.142984939	13.2722784	-4.24456538	4.74E-05	0.000578378	1.614367552
100423041	MIR4296	1.5762372	6.051207428	4.244312612	4.74E-05	0.000578611	1.613461767
11197	WIF1	-3.974764821	9.433175906	-4.243588151	4.75E-05	0.000579885	1.610865895
4919	ROR1	-1.318278893	8.313348676	-4.241709865	4.79E-05	0.000583716	1.604137117
80108	ZFP2	-1.722826368	6.551869713	-4.240779674	4.81E-05	0.000585458	1.600805569
221442	ADCY10P1	-1.340838771	8.178199726	-4.239603023	4.83E-05	0.000587755	1.596592044
374393	FAM111B	1.549526057	6.776785345	4.238554388	4.85E-05	0.000589583	1.592837627
387723	C10orf143	-1.454496435	8.546123619	-4.238493277	4.85E-05	0.000589583	1.592618852
29923	HILPDA	1.389303142	10.41824932	4.237800361	4.86E-05	0.000590809	1.590138395
55893	ZNF395	-0.923032513	10.92822469	-4.236687275	4.88E-05	0.000592984	1.586154439
66002	CYP4F12	-1.952356742	7.098613289	-4.236346064	4.89E-05	0.000593424	1.584933325
161424	NOP9	0.655104697	8.608569299	4.235218935	4.91E-05	0.000595477	1.580900079
127396	ZNF684	-0.827870606	7.266600449	-4.235144812	4.91E-05	0.000595477	1.580634871
9980	DOP1B	1.036111338	6.633700373	4.233680227	4.94E-05	0.000598467	1.575395289
3749	KCNC4	-0.926320305	7.442584764	-4.233197308	4.95E-05	0.000599136	1.573667914
255812 /// 440993 /// 727956		-1.10777548	11.16468442	-4.233094339	4.95E-05	0.000599136	1.573299616
23179	RGL1	-1.182603839	11.74697076	-4.232367728	4.96E-05	0.000600459	1.570700878
113612	CYP2U1	-0.81877613	8.60100338	-4.232072431	4.97E-05	0.000600559	1.569644829
51000	SLC35B3	-0.628441205	11.26190956	-4.231954921	4.97E-05	0.000600559	1.569224602
5718	PSMD12	0.679870282	10.83268418	4.231887316	4.97E-05	0.000600559	1.568982843
54956	PARP16	-0.781591009	8.935290232	-4.229581017	5.01E-05	0.000605506	1.560737052
1385	CREB1	-0.577174753	11.27572931	-4.227965733	5.05E-05	0.000608893	1.554963751
9354	UBE4A	-0.437367856	12.68877322	-4.227400312	5.06E-05	0.000609864	1.552943206
89839 /// 100288637		1.405037854	8.666596651	4.226407942	5.08E-05	0.000611827	1.549397409
84952 /// 101930344 /// 101930349		-1.197392566	9.550576046	-4.225717982	5.09E-05	0.000613093	1.546932486
4552	MTRR	-0.798661865	11.47339989	-4.224491164	5.11E-05	0.000615614	1.542550305
388886	LRRC75B	-1.242707957	7.993196779	-4.222038629	5.16E-05	0.000621024	1.533792559
285194	TUSC7	1.257430163	5.51789545	4.221789636	5.16E-05	0.000621269	1.532903633
112869	SGF29	-0.669993907	8.612329227	-4.221494606	5.17E-05	0.000621622	1.531850396
3700	ITIH4	-1.31080535	7.662514657	-4.221252729	5.18E-05	0.000621851	1.530986951
692236 /// 727708 /// 100033429 /// 100033431 /// 100033432		-2.000868751	6.654334703	-4.220758688	5.19E-05	0.000622674	1.529223448
100128782	LINC00476	-1.272328568	8.75255331	-4.218172391	5.24E-05	0.000628463	1.519993905
8654	PDE5A	-1.131437546	8.779782411	-4.2175455	5.25E-05	0.000629612	1.517757363
3299	HSF4	-1.541128325	6.221976127	-4.216023495	5.28E-05	0.000632906	1.51232832
3309	HSPA5	0.941408903	12.46712885	4.215443951	5.29E-05	0.000633949	1.510261427
10313	RTN3	0.956735879	11.19446467	4.215234092	5.29E-05	0.000634106	1.509513036
5884	RAD17	-0.54759941	10.34938943	-4.214618819	5.31E-05	0.000635238	1.507319016
10049	DNAJB6	1.166524512	9.105753866	4.211646678	5.37E-05	0.000641795	1.496723759
6897	TARS1	0.743667886	11.17323089	4.211617492	5.37E-05	0.000641795	1.496619741
7805	LAPTM5	1.515726516	10.47145801	4.211001986	5.38E-05	0.000642941	1.494426218
6882	TAF11	-0.61985037	11.75421965	-4.210585118	5.39E-05	0.000643605	1.492940727
6767	ST13	-1.021319797	12.5356782	-4.209371492	5.41E-05	0.000645893	1.488616608
1602	DACH1	-2.25893163	10.44242744	-4.209359002	5.41E-05	0.000645893	1.488572111
200765	TIGD1	-0.953557024	9.429709986	-4.208708359	5.43E-05	0.000647133	1.486254254
1195	CLK1	-0.876893423	11.13196815	-4.208425831	5.43E-05	0.000647472	1.485247852
7407	VARS1	0.831956775	8.905986894	4.207279489	5.46E-05	0.000649932	1.481164921
65220	NADK	0.805643938	11.54099267	4.20700659	5.46E-05	0.000650249	1.480193053
730091	LINC00886	-1.427103626	7.002665042	-4.206697051	5.47E-05	0.000650657	1.47909075
375593 /// 378108		-1.280297677	7.696752652	-4.205353252	5.50E-05	0.000653617	1.474306001
51601	LIPT1	-0.613368227	9.906674341	-4.204719969	5.51E-05	0.000654829	1.4720515
101927612	RNF139-AS1	-1.104399319	7.723018698	-4.202004881	5.57E-05	0.000661009	1.462388448
83939	EIF2A	-0.57821429	11.65778542	-4.201935126	5.57E-05	0.000661009	1.462140247
7730 /// 100529215		-1.021222703	8.875097375	-4.201804519	5.57E-05	0.000661009	1.46167553
2261	FGFR3	-2.597347659	9.673808564	-4.200804435	5.59E-05	0.000663153	1.45811744
8840	CCN4	-1.347103913	8.531036424	-4.199830911	5.61E-05	0.000665237	1.454654421
3898	LAD1	0.905929469	9.143871018	4.199561274	5.62E-05	0.000665292	1.453695369
2210	FCGR1B	1.478614597	6.943070144	4.199522241	5.62E-05	0.000665292	1.45355654
9332	CD163	1.49004516	8.27271698	4.198748108	5.64E-05	0.00066688	1.450803342
342926	ZNF677	-2.014858472	9.563065271	-4.19823445	5.65E-05	0.000667555	1.448976721
5479	PPIB	1.0691493	13.43926339	4.198174429	5.65E-05	0.000667555	1.44876329
6941	TCF19	1.022545436	7.940251159	4.198051564	5.65E-05	0.000667555	1.448326396
6558	SLC12A2	1.47381299	11.11762258	4.197795484	5.66E-05	0.000667692	1.447415834
83752 /// 100507577		-0.726005348	11.15173585	-4.19761529	5.66E-05	0.000667692	1.446775131
439921	MXRA7	-1.183561599	11.79969116	-4.197568785	5.66E-05	0.000667692	1.446609781
220323	OAF	-1.007808141	8.551908846	-4.19740961	5.66E-05	0.000667733	1.446043831
102724275		-1.046915142	8.407848851	-4.195720824	5.70E-05	0.00067155	1.440040279
8291	DYSF	1.226823046	8.409908474	4.195615254	5.70E-05	0.00067155	1.439665038
119392	SFR1	-0.930096381	10.39610349	-4.194419431	5.73E-05	0.000674227	1.435415055
163782	KANK4	3.071976654	9.062705664	4.194113994	5.74E-05	0.000674325	1.434329661
7869 /// 102465526		-1.467204702	7.887584724	-4.194096114	5.74E-05	0.000674325	1.434266125
23787	MTCH1	-0.666389482	13.44696295	-4.193736649	5.74E-05	0.000674568	1.432988816
339327	ZNF546	-1.243198341	6.547244836	-4.193716294	5.74E-05	0.000674568	1.432916489
54957	TXNL4B	-0.659159395	9.303518976	-4.191252993	5.80E-05	0.000680504	1.424165592
2944	GSTM1	-1.169604892	9.022860023	-4.190088825	5.82E-05	0.000683134	1.420031146
286077	FAM83H	0.711537994	10.12044426	4.188806146	5.85E-05	0.00068608	1.415476757
10000	AKT3	-1.132971202	8.894882687	-4.188213484	5.86E-05	0.000687247	1.413372734
100128822	LINC01003	-0.974560774	10.3996913	-4.188048127	5.87E-05	0.000687308	1.412785731
9647	PPM1F	-0.707519261	9.601787788	-4.185203466	5.93E-05	0.00069435	1.402690055
80055	PGAP1	-1.48370571	9.567246781	-4.184178265	5.95E-05	0.000696666	1.399052817
6299	SALL1	-1.413630206	10.15607788	-4.183381795	5.97E-05	0.000698387	1.396227514
51077	FCF1	-0.899410233	8.938452222	-4.182964947	5.98E-05	0.000699112	1.394748989
282996	RBM20	-2.22236715	7.113915581	-4.18262833	5.99E-05	0.000699601	1.393555111
133022	TRAM1L1	-1.753970963	8.463787929	-4.182496122	5.99E-05	0.000699601	1.393086226
119032	BORCS7	-1.173402755	10.3468723	-4.181917212	6.01E-05	0.000700755	1.391033219
8409	UXT	-1.014017383	10.41304078	-4.181694746	6.01E-05	0.000700969	1.390244334
55607	PPP1R9A	-0.746338173	11.86662631	-4.18144157	6.02E-05	0.000701265	1.389346582
113510	HELQ	-0.731257513	9.085930337	-4.181289043	6.02E-05	0.000701294	1.388805748
9693	RAPGEF2	-0.551449112	12.26307482	-4.180238645	6.04E-05	0.000703701	1.385081592
2568	GABRP	-3.199135995	10.77463063	-4.179000066	6.07E-05	0.000705965	1.380691102
339535	LINC01139	-2.7773455	6.745527013	-4.178983284	6.07E-05	0.000705965	1.38063162
90799	CEP95	-0.892808441	10.88925335	-4.178962302	6.07E-05	0.000705965	1.380557252
5170 /// 101060747		0.61273738	11.68409113	4.178471548	6.08E-05	0.000706896	1.378817901
55250	ELP2	-0.645191667	10.39576108	-4.177258582	6.11E-05	0.000709416	1.374519482
835	CASP2	0.688308769	11.58281791	4.177245158	6.11E-05	0.000709416	1.374471915
100133205	LINC00240	-1.383355367	6.959956814	-4.176492989	6.13E-05	0.000710845	1.371806886
5067	CNTN3	-3.201701951	9.078972564	-4.176428886	6.13E-05	0.000710845	1.371579778
10652	YKT6	1.53017211	7.838260025	4.174720698	6.17E-05	0.000715053	1.365528781
79650	USB1	0.63022884	7.90109395	4.173761676	6.19E-05	0.000717259	1.362132364
10424	PGRMC2	-0.690650338	11.18047137	-4.171547938	6.24E-05	0.000722878	1.354294425
3068	HDGF	0.866962278	12.71824316	4.17124385	6.25E-05	0.000723322	1.353218007
2263	FGFR2	-1.568601618	11.72484101	-4.170301285	6.27E-05	0.000725509	1.349881842
2628	GATM	-1.496546349	8.512585495	-4.168589628	6.31E-05	0.000729809	1.343824878
4293	MAP3K9	0.932940186	8.974607643	4.168297527	6.32E-05	0.000730226	1.342791409
440465	BAIAP2-DT	-0.87593057	9.58278528	-4.168078911	6.33E-05	0.000730441	1.342017969
80110	ZNF614	-0.686505364	8.791363766	-4.167183447	6.35E-05	0.000732165	1.33885021
285097	LOC285097	-2.184223985	7.665962835	-4.167171568	6.35E-05	0.000732165	1.338808191
101928230	LOC101928230	-1.161205454	7.28778357	-4.166300671	6.37E-05	0.000733627	1.335727809
57337	SENP7	-1.046369001	10.29007869	-4.166250682	6.37E-05	0.000733627	1.33555101
81576	YJU2B	-0.743217207	9.465340466	-4.166193443	6.37E-05	0.000733627	1.335348574
102725017		-1.13552904	8.300787514	-4.166080629	6.37E-05	0.000733627	1.334949589
492311	IGIP	-0.990094186	11.20952919	-4.165359757	6.39E-05	0.000735232	1.332400291
100506649	PXN-AS1	-1.530089624	5.742626229	-4.165006287	6.40E-05	0.000735563	1.331150391
201266	SLC39A11	0.83874367	9.208719437	4.164960193	6.40E-05	0.000735563	1.330987405
55624	POMGNT1	-0.683194295	8.429795667	-4.162544847	6.46E-05	0.000741882	1.322448624
57234	LINC00869	-1.050859571	8.650883684	-4.162357725	6.46E-05	0.000742014	1.321787253
83442	SH3BGRL3	1.333832725	8.399876824	4.161925922	6.47E-05	0.000742829	1.320261157
6935 /// 100996668		-1.418520118	9.781912948	-4.160847568	6.50E-05	0.000745454	1.316450475
155060 /// 100289678		-1.26627648	6.325146002	-4.160325442	6.51E-05	0.000746527	1.314605645
7072	TIA1	-0.905103058	13.05308336	-4.159845187	6.53E-05	0.000747483	1.312908901
79960	JADE1	-0.744185498	10.37063485	-4.15864766	6.55E-05	0.000750245	1.308678638
100652853	LINC01023	-1.224241422	7.114962148	-4.158584436	6.56E-05	0.000750245	1.308455326
10189	ALYREF	1.459481426	8.473361564	4.158149863	6.57E-05	0.000751078	1.306920427
130535	KCTD18	-0.597419492	9.917344082	-4.157539869	6.58E-05	0.000752407	1.304766141
400931	MIRLET7BHG	-1.461075766	7.242957425	-4.156655166	6.60E-05	0.000754242	1.301642076
9394	HS6ST1	1.105695822	10.63199522	4.156612877	6.60E-05	0.000754242	1.301492759
7041	TGFB1I1	-1.185437656	9.421430685	-4.15625928	6.61E-05	0.00075485	1.30024428
7923	HSD17B8	-0.893545705	9.146562061	-4.155617649	6.63E-05	0.000756276	1.297979
2247	FGF2	-1.194721381	6.524310848	-4.15519934	6.64E-05	0.00075707	1.296502295
7511	XPNPEP1	0.628936234	12.07397383	4.153990766	6.67E-05	0.000760116	1.292236411
57505	AARS2	-0.756393714	9.524249574	-4.153620743	6.68E-05	0.000760776	1.290930521
96626 /// 100288695		-2.26267144	11.63262961	-4.152212853	6.71E-05	0.000764408	1.285962543
55663	ZNF446	-0.9749108	9.023888355	-4.150810288	6.75E-05	0.000768041	1.281014546
5705	PSMC5	0.816795573	11.39736845	4.149715655	6.78E-05	0.000770215	1.277153705
49854	ZBTB21	-0.642794472	10.4101402	-4.1496724	6.78E-05	0.000770215	1.277001158
6203	RPS9	-1.237158478	13.9746153	-4.149641162	6.78E-05	0.000770215	1.276890991
56649	TMPRSS4	2.417265984	8.271117534	4.146552307	6.86E-05	0.000778783	1.266000455
55699	IARS2	1.074424296	11.30852076	4.14588319	6.88E-05	0.000780334	1.263642077
80896	NPL	1.069528613	9.089332471	4.145087425	6.90E-05	0.000782259	1.260837668
6160	RPL31	-0.805502456	15.0948411	-4.14396659	6.93E-05	0.000785145	1.25688831
55622	TTC27	-0.580703536	10.47096976	-4.143072011	6.95E-05	0.000787005	1.253736727
116138	KLHDC3	0.859398956	9.330843354	4.143058664	6.95E-05	0.000787005	1.253689709
10807	ENTR1	-0.761525375	9.584128641	-4.142805715	6.96E-05	0.000787344	1.252798667
6157 /// 619562		-0.981064894	13.72703452	-4.142208838	6.97E-05	0.000788699	1.250696252
909	CD1A	1.249311357	7.154775213	4.141355929	6.99E-05	0.000790814	1.247692372
6611	SMS	1.100527852	11.99012383	4.141170808	7.00E-05	0.000790953	1.247040449
5341	PLEK	0.838961219	7.680612503	4.139510063	7.04E-05	0.000795478	1.241192889
11047	ADRM1	0.567905535	8.656358103	4.138889687	7.06E-05	0.000796916	1.239008943
54832	VPS13C	-0.686121719	12.71861492	-4.137776929	7.09E-05	0.000799831	1.235092227
6535	SLC6A8	1.29750657	9.941371623	4.135894216	7.14E-05	0.000805072	1.228467112
10767	HBS1L	0.80189099	9.808233495	4.133877459	7.19E-05	0.000810753	1.221372699
6133	RPL9	-0.772779263	15.27612927	-4.133070308	7.21E-05	0.000812786	1.218534049
25804	LSM4	1.013489615	10.99779194	4.132815084	7.22E-05	0.000813144	1.21763654
27107	ZBTB11	-0.52717649	10.82001789	-4.132267333	7.24E-05	0.000814393	1.215710482
3315	HSPB1	1.459762152	12.284223	4.131817988	7.25E-05	0.00081495	1.214130583
5297 /// 375133 /// 728233		-0.953778182	11.27695502	-4.131611943	7.25E-05	0.00081495	1.213406166
23390	ZDHHC17	-1.020815488	11.29518257	-4.131603178	7.25E-05	0.00081495	1.213375351
572558 /// 101929886		-1.065458086	8.632433154	-4.131535116	7.26E-05	0.00081495	1.213136064
50848	F11R	0.593936512	13.88729065	4.13121786	7.26E-05	0.000815499	1.21202072
147808	ZNF784	-1.542425987	6.52155793	-4.128979311	7.33E-05	0.000821932	1.20415262
11193	WBP4	-0.515912566	9.8240077	-4.128367503	7.34E-05	0.000822492	1.202002755
202052	DNAJC18	-0.847249959	7.915589205	-4.128319922	7.34E-05	0.000822492	1.201835566
81894	SLC25A28	-0.8381089	9.787568998	-4.128296127	7.34E-05	0.000822492	1.201751956
80700 /// 100616371		-0.691558626	10.7977778	-4.128248941	7.35E-05	0.000822492	1.201586159
9889	ZBED4	0.595016877	7.825461726	4.127545382	7.36E-05	0.000824236	1.199114215
5176	SERPINF1	-1.51302457	9.273610315	-4.124516286	7.45E-05	0.000833194	1.188474987
26157	GIMAP2	-1.655318079	8.294384573	-4.123943983	7.46E-05	0.00083455	1.186465486
84959	UBASH3B	1.133501217	7.63260704	4.123356704	7.48E-05	0.000835956	1.184403614
677778	SCARNA15	-0.838117471	10.23185135	-4.12285425	7.49E-05	0.000837099	1.182639717
3423	IDS	-0.84734843	11.45036557	-4.120048836	7.57E-05	0.000845484	1.172793964
440149		-1.423991506	5.881414011	-4.118368218	7.62E-05	0.000850371	1.16689804
64062	RBM26	-0.69690261	10.97256041	-4.117821172	7.64E-05	0.000851675	1.164979273
6152	RPL24	-0.589834778	15.19203896	-4.117516646	7.65E-05	0.000852209	1.163911227
5028	P2RY1	-1.205421366	6.362257319	-4.11661708	7.67E-05	0.000854326	1.160756556
84265	POLR3GL	-0.931737537	9.903963442	-4.116578959	7.67E-05	0.000854326	1.16062288
9037	SEMA5A	-1.487990879	9.066607324	-4.116053315	7.69E-05	0.000855568	1.158779753
2589	GALNT1	0.903805363	12.6309821	4.115129955	7.71E-05	0.000858085	1.155542473
84439	HHIPL1	1.565552097	5.087981248	4.114069455	7.74E-05	0.000861048	1.151825023
4609	MYC	-1.271078882	8.786620769	-4.112400686	7.79E-05	0.000865984	1.145976755
4508	ATP6	0.956136222	15.33487827	4.111809333	7.81E-05	0.000867456	1.143904744
254128	NIFK-AS1	-0.672067269	9.899918454	-4.110326524	7.85E-05	0.000871822	1.138710147
1558	CYP2C8	-1.620032209	6.418428434	-4.108061689	7.92E-05	0.000878768	1.130778534
80325	ABTB1	-1.184733005	8.148861118	-4.107246586	7.94E-05	0.000880994	1.127924756
8321	FZD1	-1.051673741	10.5751339	-4.104012401	8.04E-05	0.000891068	1.116605468
79921	TCEAL4	-0.732558274	12.71258685	-4.103922841	8.04E-05	0.000891068	1.116292108
55700	MAP7D1	0.74319817	8.461682149	4.103592473	8.05E-05	0.000891713	1.115136236
84620	ST6GAL2	-1.891902509	7.092783888	-4.101857151	8.11E-05	0.00089704	1.109065887
441478	NRARP	0.894696906	9.363808374	4.101595638	8.11E-05	0.00089746	1.108151248
1000	CDH2	-2.489970057	9.741554834	-4.099706025	8.17E-05	0.000903339	1.101543575
27152	INTU	-1.150946309	9.328769047	-4.098467404	8.21E-05	0.000907054	1.097213503
4060	LUM	-1.96707994	11.84542621	-4.097809177	8.23E-05	0.00090882	1.094912801
26287	ANKRD2	1.607301216	5.507779795	4.097320315	8.24E-05	0.000910015	1.093204252
6641	SNTB1	1.583033068	10.25639273	4.096177062	8.28E-05	0.000913433	1.089209216
51338	MS4A4A	1.221950823	7.053293924	4.095101582	8.31E-05	0.000916632	1.085451739
1075	CTSC	1.272538457	11.66400168	4.094813233	8.32E-05	0.000917153	1.084444435
55526	DHTKD1	0.641477391	10.9119643	4.094674687	8.32E-05	0.000917164	1.083960465
55610	VPS50	-0.661689754	10.48306578	-4.094406216	8.33E-05	0.000917618	1.083022671
5074	PAWR	-0.854816457	11.73330071	-4.093575231	8.36E-05	0.000919995	1.080120242
56898	BDH2	-0.827499598	12.20837949	-4.093032308	8.38E-05	0.000921391	1.078224173
51187	RSL24D1	-1.193371551	12.69804277	-4.091606718	8.42E-05	0.000925701	1.073246399
64757	MTARC1	1.727297988	8.550359406	4.091506703	8.42E-05	0.000925701	1.072897218
283848	CES4A	-2.65302577	6.838125506	-4.091232844	8.43E-05	0.000926179	1.071941137
64092	SAMSN1	1.25442803	7.57489741	4.089929023	8.47E-05	0.000930211	1.067389939
1911	PHC1	-0.75607695	10.36356824	-4.089658633	8.48E-05	0.000930679	1.066446229
23193	GANAB	0.652758664	9.349751899	4.088908208	8.51E-05	0.00093281	1.063827347
285315	C3orf33	-1.266275114	5.561511031	-4.088769164	8.51E-05	0.000932825	1.063342141
162515	SLC16A11	-1.142059575	6.787028208	-4.088521792	8.52E-05	0.000933215	1.062478942
10628	TXNIP	-1.269510002	13.80693235	-4.088303897	8.52E-05	0.000933504	1.061718633
[truncated: 19,882 more rows]
