# Supplementary material for: TFTF: An R-Based Integrative Tool for Decoding Human Transcription Factor–Target Interactions
Source: Biomolecules. 2024 Jun 24;14(7):749. doi: 10.3390/biom14070749 (PMC11274450; doi:10.3390/biom14070749)
Supplement: Supplementary file 1 [file biomolecules-14-00749-s001.zip › Supplementary file 1.csv]

Supplementary File S1: Results from Predicting the Targets of STAT3 Using the TFTF Shiny App
KnockTF	ChIP_Atlas	hTFtarget	cor_TCGA	cor_GTEx	intersection
HIST1H4L	STAT3	MTND2P28	SCYL3	TSPAN6	RPP25L
SARS	CYBC1	MIR6723	FGR	DPM1	THRAP3
RPP25L	MED16	RP11-206L10.9	CFH	C1orf112	IL1B
DUSP2	OSMR	NOC2L	FUCA2	FGR	EZR
CIAO2B	MUC1	PLEKHN1	GCLC	CFH	SRP72
TAB2	HSPE1-MOB4	HES4	NFYA	NFYA	CHSY1
TMED2	HSPE1	AGRN	STPG1	STPG1	SPINT2
CD47	HSPD1	C1orf159	NIPAL3	LAS1L	TNFAIP8L1
WSB1	IRF9	SDF4	LAS1L	ENPP4	ANKRD40
THRAP3	HELB	FAM132A	ENPP4	SEMA3F	DENND4B
IL1B	FOS	RP5-902P8.10	SEMA3F	ANKIB1	FUS
EZR	USP32	CPSF3L	CFTR	CYP51A1	HMGB1
SRP72	SLC25A44	VWA1	ANKIB1	KRIT1	SOD2
CHSY1	HEATR1	ATAD3B	CYP51A1	LAP3	FBXW7
NR4A3	SMG1	MIB2	KRIT1	CD99	MAT2A
MAGOHB	IQGAP1	SLC35E2B	RAD52	WNT16	LMF2
SPINT2	SH2D3C	MMP23A	LAP3	MAD1L1	UBE2Z
SMPD4	C1RL	CDK11A	CD99	LASP1	KLHDC4
TNFAIP8L1	PARP9	SLC35E2	HS3ST1	TMEM176A	ABHD14A
ANXA11	DTX3L	NADK	WNT16	M6PR	RRP15
EIF4E2	BCL6	PRKCZ	LASP1	ALS2	TTC19
ANKRD40	NFKBIZ	C1orf86	SNX11	CASP10	ZNFX1
NFE2L3	SEMA4B	SKI	M6PR	CFLAR	GPATCH4
DENND4B	ZNF460	RER1	KLHL13	TFPI	USP39
TXN2	VWA5A	PLCH2	CYP26B1	RBM5	NAA38
PHB	IL6ST	HES5	ICA1	MTMR7	MKNK2
CPSF7	ALDH3B2	TNFRSF14	ALS2	SLC7A2	ZC3H11A
FUS	DEPP1	ARHGEF16	CASP10	ARF5	KDELR2
HMGB1	N6AMT1	TP73	CFLAR	PLXND1	POLR2A
SOD2	IRF1	RP5-1092A11.5	TFPI	AK2	CSNK2B
CD46	STK35	RP5-1092A11.2	NDUFAF7	FKBP4	MGAT5
SCO2	STAT2	RPL22	RBM5	KDM1A	RPL27
TMUB1	AIM2	RP1-120G22.11	MTMR7	RBM6	STAT3
NDOR1	SCAF11	RNF207	SLC7A2	CAMKK1	RPS27A
ITPA	SOCS3	ICMT	ARF5	RECQL	TIFA
MRPL14	FLOT2	LINC00337	SARM1	VPS50	EIF3B
HS6ST1	SPA17	HES3	POLDIP2	HSPB6	UST
TBC1D13	SIAE	GPR153	PLXND1	ARHGAP33	ABCD2
FGD3	HSD3B7	ACOT7	AK2	SLC25A13	CNBP
DPEP3	TNFAIP1	HES2	CD38	CDC27	ARSG
GMIP	IFT20	ESPN	FKBP4	SLC4A1	HBP1
FLT3LG	LTBR	TNFRSF25	KDM1A	CALCR	SYTL2
TRAPPC5	DDB2	PLEKHG5	RBM6	HCCS	RPS23
FBXW7	BHLHE40	KLHL21	CAMKK1	DVL2	IL4R
SLC2A6	ASXL1	PHF13	RECQL	PRSS22	FBLN5
MAT2A	HNRNPU	DNAJC11	VPS50	UPF1	TIAM1
ARF1	ICAM1	RP11-312B8.1	HSPB6	SLC25A5	FLVCR2
USP15	TBC1D15	CAMTA1	ARHGAP33	DHX33	KLF5
LMF2	ERP27	TNFRSF9	NDUFAB1	MEOX1	THAP9
HSP90B3P	TOP1	PARK7	PDK4	LIG3	RGS9
PF4	NAMPT	RP11-431K24.1	ZMYND10	ACSM3	PPFIA3
RPP40	MAD2L2	RP11-431K24.3	ABCB5	REXO5	ZNF438
S1PR4	CREBRF	RNU1-7P	SLC25A13	CIAPIN1	SYN1
EXOSC1	EFNA1	RERE	ST7	FAM214B	MAST4
ALG3	STAG1	RP5-1115A15.1	CDC27	MSL3	GSDMA
METTL5	SF3B6	Y_RNA	SLC4A1	CREBBP	ZNF774
RGS1	FAM228B	ENO1	HCCS	MPO	P4HA2
XKR8	NFKB2	RNU6-304P	DVL2	PON1	ACTN1
UBE2Z	LDHA	RN7SL451P	PRSS22	WDR54	RTKN2
TNFSF10	GNB2	GPR157	UPF1	CROT	DACT3
MYCBP2	GRAMD1A	H6PD	SKAP2	KMT2E	ANXA6
KLHDC4	XRN2	RNA5SP40	SLC25A5	RHBDD2	SOWAHD
PCM1	RELB	PIK3CD	POLR2J	SOX8	PACSIN3
TMBIM4	PTMA	PIK3CD-AS2	DHX33	IBTK	COL6A2
SMARCB1	KIF20A	CLSTN1	MEOX1	PDK2	FADS1
MCRIP2	BRD8	MZT1P1	THSD7A	ITGA3	EHMT1
TOMM40	MAN1A1	LZIC	LIG3	LAMP2	HRH2
CDKAL1	RB1CC1	NMNAT1	RPAP3	ITGA2B	DHCR7
VAPB	SLC8B1	UBE4B	ACSM3	YBX2	RGS3
HIST1H3H	YWHAG	KIF1B	REXO5	MAP3K14	ZNF697
ABHD14A	YTHDF1	PGD	CIAPIN1	ABCC8	GDF11
MIA2	JPT1	APITD1-CORT	SPPL2B	CACNG3	GPR176
UBE2D4	ZFP62	APITD1	FAM214B	TMEM132A	MX2
SETDB1	ANKRD10	DFFA	COPZ2	AP2B1	CXCL1
RRP15	UBE2Q1	PEX14	PRKAR2B	TAC1	ITGA5
TMEM201	CIC	CASZ1	MSL3	ZNF263	SERPINE1
TTC19	PLEKHO2	TARDBP	CREBBP	CX3CL1	C1R
APTX	NRDC	SRM	TSPOAP1	CACNA1G	PROM2
PPP1R2	IFI16	EXOSC10	MPO	TNFRSF12A	TSPAN9
ZNFX1	ELF2	MTOR	GCFC2	MAP3K9	SLC16A3
KHDC4	DDX23	UBIAD1	CROT	RALA	CHPF
MBIP	PDE4DIP	UBE2V2P3	KMT2E	BAIAP2L1	NDRG1
GLIPR2	KAT6A	PTCHD2	RHBDD2	KDM7A	MFGE8
EXOC7	NCOA1	MAD2L2	SOX8	ETV1	IFIH1
NT5C	TMEM256	RNU5E-4P	IBTK	ALDH3B1	XPR1
CPTP	CYRIB	VPS13D	ZNF195	TTC22	SHISA5
ITGB7	POC1A	DHRS3	MYCBP2	PHTF2	TAP1
GPATCH4	MIIP	RNU6ATAC18P	FBXL3	CCL26	DCBLD1
ACAP3	ZNF787	RP4-597A16.3	ITGAL	FARP2	C1RL
USP39	UBE2D3	FHAD1	PDK2	GGCT	MAPK3
HLA-DQA1	NDUFAF6	RP3-467K16.2	ITGA3	DBF4	MTDH
MDH2	EDEM2	CASP9	ZFX	TBXA2R	PTGES3
JMJD4	EMC2	RP11-169K16.6	LAMP2	IFRD1	NAV1
NAA38	SLC39A4	FLJ37453	ITGA2B	GTF2IRD1	TDRD7
MKNK2	ALPK1	TBC1D3P6	ASB4	PAF1	PARP9
ZNF541	SHISA5	C1orf64	GDE1	ARSD	IL10RB
BTF3P11	NTAQ1	EPHA2	REX1BD	PNPLA4	SLC7A11
GSTP1	CFAP54	ARHGEF19-AS1	CRLF1	ADIPOR2	ABCA1
RTCB	ZNF558	ANO7P1	OSBPL7	CDKL3	ESYT1
GUK1	HSCB	RSG1	TMEM98	MARK4	MAL2
ZC3H11A	CHEK2	FBXO42	MAP3K14	CCDC124	IPO11
TNIP3	YBX3	SZRD1	ABCC8	PAFAH1B1	MVP
KDELR2	IRF2	RP11-430L17.1	AP2B1	NOS2	CYBA
POLR2A	INTS10	SPATA21	ZNF263	KIAA0100	CKS2
CSNK2B	SYT12	NECAP2	CX3CL1	GAS7	ETS2
MGAT5	MVP	RNU1-1	SPATA20	ST7L	PLCG2
RPS12	GPCPD1	NBPF1	CACNA1G	TKTL1	KCTD3
NCL	IRF7	CROCCP2	MAP3K9	PAX6	CDC25B
PSMB7	MTRNR2L2	MST1P2	RALA	RHBDF1	PAM
HLA-J	CANT1	RP11-380J14.1	BAIAP2L1	LUC7L	HCAR2
COL5A3	EFEMP2	PADI3	KDM7A	CACNA2D2	ZFAND6
COL1A1	ETV6	MIR3972	ETV1	CRAMP1	JUND
TNFAIP8	B3GAT3	PADI4	AGK	TEAD3	SEMA4D
BST1	PUS7L	RCC2	ALDH3B1	SELE	MYD88
MMP12	IRAK4	IGSF21	TTC22	MYLIP	PARP14
RPL27	ANXA7	UBR4	PHTF2	PSMB1	ZBTB43
CD6	COQ8B	AKR7A2	CCL26	SYN1	LACTB
STAT3	NUP107	PQLC2	FARP2	JARID2	TDG
CCL1	THRAP3	CAPZB	TBXA2R	CAMK1G	CMPK1
AFAP1L2	TUT1	RN7SL277P	COX10	CDK11A	GFOD1
SLC27A2	SLC25A28	MINOS1	GTF2IRD1	NADK	MBP
CLMN	SNRNP70	RNU4-28P	PAF1	CYTH3	RDH11
KLRK1	LMNB1	RP5-1056L3.1	VPS41	SYPL1	HAS3
LINC00880	FAM13B	NBL1	ARHGAP44	SPAG9	EVI5L
RPS27A	ARHGEF5	MINOS1-NBL1	ELAC2	CELSR3	ATL3
TIFA	FLOT1	OTUD3	SCIN	AASS	IRF1
TTC25	SLF2	PLA2G2E	ARSD	PLEKHG6	LRP10
EIF3B	SPIDR	PLA2G2A	PNPLA4	SS18L2	ATP1B1
CCDC13	TLE1	PLA2G5	ADIPOR2	MPND	LGALS3BP
NCMAP	PUS3	PLA2G2D	PRSS21	CRY1	SAMD9
ACKR3	DDX25	PLA2G2C	MARK4	PGLYRP1	TLN1
RNF222	ABCB9	UBXN10	PROM1	ST3GAL1	DNAJC25
SPATA45	MTRNR2L8	LINC01141	CCDC124	MMP25	LCOR
UST	H3-3B	CAMK2N1	CEACAM21	IL32	YAP1
CCDC112	NOLC1	MUL1	PAFAH1B1	PKD1	ITPRIPL2
DIXDC1	MON1B	CDA	NOS2	MED24	AGO2
DAP3	RAB5A	PINK1	DNAH9	HEATR5B	TXNIP
ABCD2	EFHB	KIF17	KIAA0100	SEC62	RND3
LANCL2	RBM47	SH2D5	SLC13A2	RPS20	TMBIM1
SPDYA	HNRNPH2	HP1BP3	GAS7	CSDE1	LTB4R
CNBP	PYDC5	EIF4G3	MATK	UBE3C	CFD
SIGLEC12	IL13RA1	ECE1	CEACAM7	REV3L	TMEM91
TXLNB	RAB27A	USP48	ST7L	TENM1	TPBG
TEX41	ECT2	HSPG2	TKTL1	FAM76A	DDX46
ARSG	NOL10	LINC00339	PAX6	POMT2	SEC24D
POPDC3	CD59	CDC42	RHBDF1	VTA1	SLC25A22
KLF2	GTF2IRD2B	CDC42-IT1	LUC7L	BAZ1B	PSME2
HBP1	LAMTOR5	C1QB	CACNA2D2	RANBP9	MYH10
MMP9	IPO8	EPHB2	BAIAP3	ETV7	CBX6
SYTL2	CYB561	C1orf234	TSR3	METTL13	SLC20A2
RPS23	ZNF292	KDM1A	PIGQ	DYRK4	POLE2
TLR1	ROM1	LUZP1	CRAMP1	ZNF207	CRKL
GIMAP4	EML3	HTR1D	TEAD3	UQCRC1	LRG1
ROMO1	STING1	LINC01355	SELE	STARD3NL	ZFP36L1
ZFP42	ORAI1	HNRNPR	DNAJC11	CD9	COL12A1
STOX2	EPG5	ZNF436-AS1	FMO3	NCAPD2	TIMM44
IL4R	DNAJB1	TCEA3	MYLIP	IFFO1	PHLPP2
SEMA7A	ATF7-NPFF	ASAP3	SYN1	PHF7	COQ10B
CFAP161	ATF7	ID3	JARID2	SEMA3G	HAS2
CLEC1B	MAK	MDS2	CDKL5	FUZ	PPP1R3B
HFM1	CDH3	RPL11	CAMK1G	SLC6A13	SLC2A3
ALOXE3	NF2	RCAN3	CDK11A	IDS	SOCS3
ACSM3	TXLNA	RUNX3	NADK	LRRC23	TNFSF15
VSIG1	HSDL2	RP11-84D1.1	DLEC1	HFE	BLOC1S2
OR1D2	MAPKAPK3	MIR4425	CYTH3	SCMH1	BMP4
PYCR1	DUSP22	LDLRAP1	ADAM22	FYN	SERTAD2
ODC1	S100A9	MAN1C1	SYPL1	HIVEP2	PLK3
FBLN5	POLE2	PAFAH2	CYB561	FMO1	ZNF808
TIAM1	C4B_2	PDIK1L	SPAG9	ELOA	SERTAD1
SCT	C4B	FAM110D	AASS	LYPLA2	ZSWIM4
DAD1	NUCKS1	RP11-96L14.7	PLEKHG6	CLCN6	NOL4L
C6orf62	CCNF	ZNF593	SS18L2	MRC2	TIMP1
LIPC	HPN	CNKSR1	MPND	NME1-NME2	RHPN2
OST4	TFAP2C	RP11-231P20.2	MGST1	SLC6A7	ATP6V1E2
FLVCR2	NLRC5	CEP85	CRY1	TSPAN9	KRBA2
USF2	HIVEP1	SH3BGRL3	PGLYRP1	BTBD7	CHD9
LRP1	CISH	UBXN11	NFIX	APBA3	TYW1
GNG8	C1QTNF6	AIM1L	ST3GAL1	MKS1	VDR
TMED8	PRR19	ZNF683	MMP25	ABHD5	ZBTB11
WNT1	PAFAH1B3	LIN28A	PKD1	ANOS1	BAZ1A
GCNT4	ZNF473	DHDDS	MAPK8IP2	AKAP8L	BASP1
KLF5	VRK3	HMGN2	MED24	MBTD1	NDFIP1
HASPIN	CHAMP1	PIGV	RHOBTB2	UTP18	TST
PLVAP	LSM2	FAM46B	HEATR5B	RNF216	CHUK
GNG12	GAS2L3	RNU6-48P	SEC62	TTC19	ARMC1
HAVCR2	KRI1	RP11-4K3__A.5	RPS20	PTBP1	WWP1
CRTAM	PLSCR1	MAP3K6	CSDE1	DPF1	KRR1
GPR15	ASPH	CD164L2	UBE3C	PIK3C2A	AZI2
PSD3	HK1	WASF2	REV3L	PLAUR	RECQL
MKRN9P	LOC110384692	AHDC1	TENM1	ANLN	CD2AP
HDAC5	C4A	FGR	MASP2	WIZ	BCAP29
HBB	NUCB1	IFI6	IYD	RABGAP1	NUP153
TIGD3	FAAH2	CHMP1AP1	FAM76A	DCN	IREB2
MET	BPNT2	RNU6-424P	TRAF3IP3	QPCTL	TMEM38B
NOP53	CABIN1	FAM76A	POMT2	PPP5C	DENR
BCL6	NUF2	PTAFR	VTA1	MAP4K3	UBA2
GPR45	MTPN	ATPIF1	MLXIPL	ZBTB32	TAF2
ARRDC5	LUZP6	SESN2	BAZ1B	BRCA1	PDZD8
LSM2	HDAC4	PHACTR4	RANBP9	ERCC1	ZBTB10
OR7G2	PRSS22	RCC1	ETV7	CD22	SERINC1
THAP9	TMEM265	SNORA73A	SPRTN	SEMA3B	HSPA13
RGS9	ZNRF2	SNORA73B	METTL13	PRICKLE3	SLC19A2
DNAH10	GSDMD	TRNAU1AP	ZNF207	LTF	TMOD3
RGMA	SBNO2	SNORD99	UQCRC1	EXTL3	FASTKD3
TAC4	TUBB3	SNORA61	STARD3NL	ELOVL5	MAP4K3
FAM90A10P	NME9	TAF12	CD9	ALOX5	AP1AR
HOXA6	CEP63	RAB42	HHATL	UBR7	MAD2L1
SBSN	ANAPC13	RP11-442N24__B.1	NCAPD2	MAP4K5	ADAM9
PPFIA3	RTF1	SRSF4	IFFO1	PSMC4	EFR3A
LINC00642	ARHGEF35	RN7SKP91	GIPR	MAN2B2	FAM3C
SNORA62	SERPINA1	RN7SL371P	PHF7	SLC25A39	ZFYVE16
OR2T5	PLIN3	NKAIN1	SEMA3G	MVP	SEC24A
IQCF3	ATP2B4	ZCCHC17	NISCH	NUB1	FMR1
KLF8	TIMM9	SERINC2	FUZ	PGM3	TMEM131
DHCR24	KIAA0586	TINAGL1	SLC6A13	CLK1	TMEM14B
PRIMPOL	ALKBH2	RP11-73M7.6	IDS	ANGEL1	VEZF1
ZNF438	HNRNPF	COL16A1	PRSS3	HEBP1	C1orf109
SLC9A9	GSDMC	SPOCD1	ZNF200	GPRC5A	UAP1
PASK	CEP128	PTP4A2	CD4	MAMLD1	ZCCHC8
FBXL14	ITPKC	KHDRBS1	LRRC23	CD6	PCMTD2
INSYN2A	PRKRA	TMEM39B	BTK	POLA2	NAA50
COL6A1	PJVK	Metazoa_SRP	HFE	ZC3H3	PIK3C2A
DAPK2	GSTK1	KPNA6	SCMH1	CAPN1	CHORDC1
SYN1	UBTD1	TXLNA	FYN	ACP3	ZNF217
POU3F4	MMS19	ZBTB8A	HIVEP2	MDH1	PPP2R5E
GPR6	CASP8	ZBTB8OS	FMO1	MTMR11	ZNF160
C18orf54	STRADA	RBBP4	ELOA	COX15	IRF9
COL9A3	PTPRCAP	KIAA1522	LYPLA2	YAF2	TMEM30A
MAST4	PIKFYVE	YARS	CLCN6	ZMYND11	NINJ1
LMLN	CEBPD	S100PBP	MRC2	WAS	RRN3
CCDC177	TNIP2	HPCA	TSPAN9	BID	PAIP1
GSDMA	RUNX1	TMEM54	BTBD7	MATR3	LBR
SLC25A21-AS1	BSG	AK2	APBA3	NPC1L1	F3
CCDC73	BCAM	ZNF362	MKS1	XYLT2	TMEM185B
ZDHHC19	POLE4	PHC2	ABHD5	RGPD5	ATP2B1
FUT5	LAPTM4A	RN7SKP16	ANOS1	GLT8D1	FUBP3
KRTAP4-12	HIPK3	TLR12P	AKAP8L	ATP2C1	NRAS
ZNF415	NDUFV2	CSMD2-AS1	MBTD1	IGF1	VPS11
CCL22	CLASRP	GJB5	UTP18	SLC38A5	SMS
ARHGAP11A	HESX1	GJB4	RNF216	RUFY3	RBL1
ADGRE2	APPL1	GJA4	TTC19	SLC11A1	RBM12
CCDC89	DDX59	DLGAP3	PTBP1	WWTR1	CALR
ACOT12	UEVLD	ZMYM6	DPF1	AGPS	PRPF39
SCARNA1	ULBP2	ZMYM1	SYT7	ZNF582	ZNF83
MAB21L2	IDH3A	SFPQ	LARS2	PHLDB1	SSB
FMO4	HPF1	ZMYM4	PIK3C2A	CD74	PRR14
ATP6V1G3	SERPINB1	KIAA0319L	PLAUR	HGF	FIP1L1
ZNF774	TOP3A	NCDN	WIZ	ZRANB1	SMCHD1
NLGN3	SMCR8	RP4-728D4.2	RABGAP1	NCDN	NBN
TMEM156	NOL3	TFAP2E	DCN	ZFP64	PRRG1
P4HA2	THAP5	C1orf216	PPP5C	SAMD4A	WSB2
LOC100270746	DNAJB9	CLSPN	CEP68	RUNX3	SPAST
ADAP1	AP1G1	TEKT2	MAP4K3	MRE11	ATP11B
RNASE13	ARHGEF12	TRAPPC3	ZBTB32	PLEKHB1	PRIM2
PTK7	GAS8	THRAP3	LDAF1	SERPINB1	LAGE3
STARD4	N4BP2	SH3D21	BRCA1	SLC7A9	RPE
LINC01405	CCDC9	STK40	CD22	SPAST	ACSL3
CFAP126	P2RY6	LSM10	SEMA3B	NRXN3	DAAM1
SLC36A3	SMARCC1	RNU4-27P	MBTPS2	OSBPL5	UFM1
CLCA1	GPR155	SNORA63	PRICKLE3	CPS1	SMC5
CCR5	TAGLN2	MRPS15	LTF	C8B	ARPC4
AGR2	MRPL24	CSF3R	EXTL3	FHL1	RPRD1A
PCDHGA3	PHYKPL	ZC3H12A	ELOVL5	RTF2	ARPC3
PPFIA4	LPCAT3	GNL2	ALOX5	GABRA1	TRIM8
ACTN1	EEF1D	C1orf109	CALCOCO1	SLC45A4	LIN7C
C9orf24	CLASP1	ACTN4P2	UBR7	RNF10	SPAG1
PRKAR2B	TIGD5	YRDC	MAP4K5	ZNF839	GPRC5C
RNF32	WDR74	MTF1	EHD3	RNH1	REV3L
NEK6	PA2G4	SF3A3	PSMC4	NDUFS1	PTGES2
TSPEAR-AS2	RELA	FHL3	MAN2B2	RB1CC1	HNRNPA2B1
LINC00884	KIAA0040	RP11-329N22.1	CLDN11	ERP44	TUBGCP5
ACTA2	SDSL	RRAGC	MVP	ALAS1	RFK
RBM47	HSPBAP1	MYCBP	NUB1	BIRC3	PHF14
RTKN2	LRG1	AKIRIN1	PGM3	SNAPC1	TNKS2
CKMT2-AS1	HLA-E	MACF1	RWDD2A	STRAP	ARGLU1
FLYWCH2	TMEM53	OXCT2P1	POLR3B	PLEKHO1	SP3
SMAD9	ARMH1	PABPC4	ANGEL1	GCLM	CD164
TIMP3	TOP1MT	BMP8B	RNF14	UBR2	CASP7
FPGT-TNNI3K	APOL2	MYCL	DNASE1L1	DEPDC1	B3GALNT1
NPAP1	TRIM37	CAP1	DDX11	CCDC28A	CLPX
RHCG	KBTBD2	PPT1	HEBP1	HSF2	SLC33A1
LINC00607	TIPRL	TMCO2	GPRC5A	PHF20	PELI1
DACT3	HRH1	RP1-39G22.7	MAMLD1	HSD17B6	EIF3J
DCANP1	ZNF484	ZMPSTE24	CD6	NR1H3	RHOD
TENT5B	RFC2	SMAP2	UFL1	TYMP	PANK3
LHX3	KLF16	ZFP69B	ZC3H3	NCAPH2	PLS3
ANXA6	DLG2	ZNF684	CAPN1	TOMM34	ASCC3
C11orf88	MAP3K6	RIMS3	ACP3	SEC63	NDUFA13
GNG11	C19orf12	NFYC-AS1	SLC30A9	KPNA6	TMEM187
TXK	CEP162	NFYC	COX15	RTEL1-TNFRSF6B	LCMT1
SOWAHD	GPR37	MIR30C1	CCDC88C	FAS	NAMPT
HDC	CTBS	RN7SL326P	YAF2	CD44	BACH1
PACSIN3	C6orf132	CITED4	ZMYND11	AGPAT4	UBE2D1
COL6A2	PNPLA8	UBE2V1P8	WAS	MIPEP	RACGAP1
EPCAM	HNRNPA2B1	CTPS1	BID	PRKCH	SWAP70
FAM138D	CBX3	SLFNL1	MATR3	INSRR	FEM1B
SIGLEC6	BTBD1	SCMH1	XYLT2	IFNGR1	KTN1
MCTS2P	TBCB	RP11-399E6.1	RGPD5	SH2D2A	TOPORS
TAT	POLR2I	HIVEP3	NUDCD3	VRK2	TPD52
PIK3IP1	OSGIN2	GUCA2A	CHDH	TNFRSF1B	NAP1L1
GSC2	TONSL	FOXJ3	IL20RA	VEZT	CCDC6
AKAP5	YARS1	ZMYND12	GLT8D1	POU2F2	GOLPH3
PLEK2	PDCD4	PPCS	ATP2C1	BRD9	CAPZA2
KRT42P	AEN	CCDC30	IGF1	SNX1	OGFOD2
PRM2	THPO	CLDN19	RALBP1	TBPL1	GTF3C1
NPTXR	CDC7	CCDC23	RUFY3	ARNTL2	ELK3
TENM1	S100PBP	ERMAP	CNTN1	BCLAF1	AZIN1
NCS1	FBXO5	SLC2A1	SLC11A1	SLC39A9	MLPH
SCARB1	CNTRL	SLC2A1-AS1	WWTR1	ANK1	FBXL5
KCNQ2	PACS1	FAM183A	AGPS	TFB1M	ZNF146
STAC2	HTRA2	C1orf210	STEEP1	RABEP1	RB1
FADS1	ZBTB37	MPL	ATP1A2	NUP160	COG4
RHOF	SELENOH	ELOVL1	TTC27	BAK1	ANP32E
ARHGAP11B	TXNDC11	MED8	ZNF582	IKZF2	ACTR3
RNF122	SLC49A4	SZT2	VSIG2	FAM13B	BAG5
HBG1	HIVEP2	SZT2-AS1	PHLDB1	ARHGAP31	EIF1B
EHMT1	TLL2	HYI	MARCO	CENPQ	DSTN
CKMT1A	C5	HYI-AS1	PRDM11	SARS1	PTPN2
HRH2	PRSS27	PTPRF	SNAI2	RANBP3	SOCS5
RPL39L	LRP10	KDM4A	CD74	ALG1	NAGK
NHS	STAT1	ST3GAL3	HGF	ZCCHC8	CLK3
SCUBE1	ANO10	SHMT1P1	ZRANB1	ABCF2	RAP1A
TMEM52	ABHD5	IPO13	NCDN	CHPF2	ORAI3
LDHB	STK3	ATP6V0B	ADGRA2	FUT8	STAG2
INKA2	MRPL48	B4GALT2	ZFP64	UBA6	CLIP1
DHCR7	ELF3	SLC6A9	MNAT1	GAB2	FBXO11
ISL1	GFM1	RNU5F-1	SAMD4A	ATP6V0A1	PLEKHF2
HRH3	JUNB	RPS8	RUNX3	PIAS1	CXCL2
MYOD1	SLC45A4	SNORD55	MRE11	SLC4A7	PSMD12
RNF144A	SNAPIN	SNORD46	PLEKHB1	APBA2	DVL2
FSD1	SEPTIN9	SNORD38A	SERPINB1	MAP2K3	GMPPA
MLXIPL	IL10RB	SNORD38B	SPAST	TMSB10	NAP1L4
PLOD1	AK7	BEST4	NRXN3	ASTE1	TOB2
CHST8	MYO10	PLK3	OSBPL5	RNF19A	YTHDC2
RGS3	TINF2	TCTEX1D4	AQR	PEX3	CPNE1
ZNF697	INTS4	BTBD19	C8B	GABARAPL2	PRKAG1
CALML3	MX1	RNU5E-6P	FHL1	FAM136A	C11orf58
GDF11	HSPA1B	EIF2B3	RTF2	VCL	PLLP
NRGN	B3GNT4	HECTD3	NLRP2	NSMAF	RPS25
GKN2	TMEM87B	UROD	SLC45A4	ADSS2	PRKRA
GALR3	ATG101	ZSWIM5	RNF10	TIMP2	PRKCI
PLA2G4E	AIG1	TESK2	ZNF839	RFC1	DPM3
GPR176	TMEM126B	MMACHC	ZDHHC6	TBC1D23	SEH1L
GBP5	RPS27A	PRDX1	GRAMD1B	CUL3	ZBTB6
ISG20	CLHC1	AKR1A1	RNH1	OTC	GBE1
CXCL10	NOTCH2NLC	GPBP1L1	NDUFS1	USP2	NGRN
SCG5	DNAH14	TMEM69	RB1CC1	CASR	THOC6
MX2	PMVK	MAST2	ERP44	FLT4	KLHL2
CXCL1	CFB	PIK3R3	ALAS1	NSUN2	PPME1
AMTN	PLK3	RP4-533D7.6	BIRC3	FBXO42	PFKFB3
RPL15	RPL6	TSPAN1	AKAP11	MFAP3	UBE2M
ITGA5	KMT5A	RP11-322N21.2	GLRX2	MRI1	CREB3
RSAD2	R3HDM4	RAD54L	SNAPC1	METTL1	RAB11A
AIM2	CCNL1	UQCRH	DEF6	PI4K2B	ATF1
CCL5	TCEA2	MKNK1-AS1	GCLM	TLL1	TRAP1
SLC15A3	NDUFC1	MOB3C	UBR2	EDC4	TRMT11
MARCKSL1	NAA15	EFCAB14	EHD2	TRIO	CTDP1
LAMP3	MYD88	CYP4B1	DEPDC1	VCAN	SMYD5
SPP1	IFNGR1	CYP4X1	CCDC28A	CLEC16A	CHERP
SERPINE1	FAM227B	CYP4A22-AS1	RRAGD	MSR1	ATP2C1
C1R	DTWD1	LINC00853	HSF2	MTREX	RAB33B
EPAS1	NEURL2	PDZK1IP1	PHF20	ZFYVE16	STAM
CELSR2	CTSA	STIL	HSD17B6	RIPOR1	TSEN2
TPRG1L	TMEM30A	CMPK1	TYMP	RAI14	RRAS
IFIT2	TADA2A	LINC01389	NCAPH2	SOX30	PIAS4
MXD1	ACACA	FOXE3	TOMM34	PHLPP2	EPS15
LSM14A	BCL3	FOXD2-AS1	SEC63	SPDL1	PTP4A1
MTMR11	RAP1A	FOXD2	KPNA6	CTNS	ATP6V1E1
PROM2	PTPN11	TRABD2B	VIM	RTN4R	COASY
COQ5	GADD45B	RP4-683M8.2	RTEL1-TNFRSF6B	PHF23	TSPAN4
GBP1	INTS7	FAF1	FAS	INPP4A	RBPJ
RDH16	DTL	CDKN2C	CD44	PSMA4	SERPINH1
SCAMP1	UBE2D1	CFL1P2	AGPAT4	LSG1	EIF3G
IRF7	LDAH	RNF11	BTN3A1	PARP3	ABCC5
TSPAN9	ANP32E	TTC39A	MIPEP	TNC	OAT
UROS	NUDCD3	TTC39A-AS1	PRKCH	TDP1	RBM3
SLC16A3	DNAJC21	EPS15	IFNGR1	AIFM2	NPLOC4
SRXN1	TEP1	RP11-191G24.1	VRK2	SPATA7	TMEM208
CHPF	CYP1B1	RNU6-1281P	TNFRSF1B	RETSAT	GSPT1
SAMD9L	TRNAU1AP	OSBPL9	VEZT	TG	CAV2
ULK1	ANKRD17	NRD1	POU2F2	ADAM28	BNIP3L
NDRG1	SP1	TXNDC12	BRD9	BARX2	SLPI
PLAAT4	STMN3	KTI12	SNX1	LCP2	RALGAPA1
IFI35	LDLR	ZFYVE9	BCLAF1	TRIT1	PGS1
KLHL12	ERGIC2	CC2D1B	SLC39A9	ADRB1	MCFD2
CNTNAP2	NME2	ORC1	RABEP1	CUL7	NCK1
LYPD3	GALK1	ZCCHC11	HMGB3	CTNNA1	SLC3A2
MMP28	BCL2L2-PABPN1	COA7	NUP160	CNTLN	PDIA3
SNRNP27	BCL2L2	NDUFS5P3	MUSK	HSPA5	ZMYM4
EPDR1	SRA1	ECHDC2	IKZF2	GEMIN8	PAAF1
MFGE8	TMTC2	SCP2	GRN	OFD1	ATP10D
TYMP	TARS1	CPT2	FAM13B	GPM6B	MAFF
IFIT3	TACSTD2	RP4-784A16.5	ARHGAP31	MAGEC2	ABCC4
IFIH1	TIPARP	DIO1	SARS1	PREX2	C11orf68
CGB5	RET	HSPB11	RANBP3	WDR37	IL6ST
CTHRC1	RNF19A	LDLRAD1	ARID4A	YTHDC2	RHOQ
BTG1	CEP70	TMEM59	EIPR1	CTPS2	ARRB2
SH3PXD2A	CLDND1	TCEANC2	PNPLA6	POLR2B	ZNF593
XPR1	ANKRD13C	CDCP2	IFT88	ARAP2	INO80B
NEFL	RIPK1	SSBP3	ALG1	TPR	HS2ST1
OAS1	NMI	ACOT11	ZCCHC8	CP	SMNDC1
ISG15	NABP2	TTC4	ABCF2	DTNBP1	DNASE2
CGB1	ADAR	PARS2	CHPF2	ANO2	PHLDA3
SHISA5	DHX8	TTC22	LRRC7	SCML1	SKIV2L
POLE3	GTF2IRD2	GOT2P1	FUT8	WWC3	GPKOW
TAP1	SLC52A3	RPL21P23	UBA6	ARHGAP6	GPC1
NEXN	C3orf14	DAB1	GAB2	MAP4	PHYH
TPST1	SLC39A1	OMA1	ATP6V0A1	GOPC	AIMP1
DCBLD1	SCYL3	RN7SL713P	PIAS1	ROS1	AAMP
C1RL	FNDC3B	TACSTD2	SLC4A7	USP28	FURIN
DEPDC1B	LSR	JUN	APBA2	HDAC9	NAB1
MAPK3	POR	LINC01135	MAP2K3	TSPAN17	ENAH
APCDD1L	TMEM222	RP4-794H19.1	CLXN	NOP16	TANK
MTDH	MTRF1L	RP11-145M4.3	TMSB10	CC2D2A	VPS4B
PARP10	SPAG4	FGGY	ASTE1	RRM2B	PLCB4
MAOA	RNPS1	HOOK1	RNF19A	ZNF800	CBLL1
BNIP3	SSBP4	NFIA	PEX3	TNFRSF17	TTC28
TNFAIP3	STOM	TM2D1	GABARAPL2	LMO3	MVK
NDRG4	FBXL19	RNU6-1177P	MYOC	GUCA1A	ACP2
PTGES3	C1S	DOCK7	SH3YL1	RSF1	GLCE
LEMD1	MT1X	RP11-230B22.1	VCL	VPS13D	PTPN13
NAV1	UNK	MIR6068	DEPDC1B	CELF2	RRP1
COL16A1	SKA2	ALG6	DAPK2	FAM120A	SERBP1
YPEL5	PRR11	DLEU2L	NSMAF	ADAMTS6	UBE3C
SERPINE2	PRDM10	ROR1-AS1	ADSS2	H6PD	CCNT2
NT5C3A	PIP4K2B	CACHD1	TIMP2	VAMP3	JRKL
RTP4	IRF2BPL	LINC01359	RFC1	TNFRSF9	TIMM17B
WDYHV1	RBMXL1	MIR3671	TBC1D23	EPN3	RAD23B
PTGFRN	KYAT3	MIR101-1	CUL3	LTBP1	VPS26A
PNO1	ATF6	AK4	MYOM2	RCN1	PIGA
WARS	NEIL2	RP4-700A9.1	OTC	RFC2	NR1D2
PINK1	ASH1L	DNAJC6	CYP46A1	ARID1B	PHKG2
TDRD7	PDIA5	LEPROT	ZZZ3	NEDD4L	RMND1
HIST1H2AC	CRKL	LEPR	USP2	PPP1R3F	NIPSNAP1
BMP2	APOL6	PDE4B	TUBG2	PTCD2	MICA
XAF1	PLSCR4	SGIP1	RPL26L1	JKAMP	WDR46
PARP9	FERMT2	WDR78	FLT4	DKK3	HMGCR
IL10RB	PPM1F	MIER1	NSUN2	ARHGEF5	YKT6
MTSS1	ATL3	IL12RB2	FBXO42	NFE2L3	LONP1
DCAKD	NUPR1	SERBP1	MFAP3	LIMA1	CLN3
SLC7A11	PCF11	WLS	MRI1	LETMD1	ADIPOR2
ABCA1	CD46	DEPDC1	AGA	LAMC3	CYTH2
NR0B1	SND1	SRSF11	PI4K2B	TNIP3	CD151
SAR1B	TBCE	NEGR1	BOD1L1	MAPK9	TCF7L2
ENO2	ZNF575	CRYZ	MAT2B	COL23A1	TSSC4
S100A14	SLC41A1	TYW3	TLL1	BCAR1	MCRS1
SPOCK1	PRPF4	SNORD45C	EDC4	HERPUD1	PPM1F
CLDN11	CDC26	SNORD45B	TRIO	HOMER3	TRAF4
ESYT1	PGM2L1	ST6GALNAC3	VCAN	RAD51	UNC93B1
CD99L2	H4C8	MIR7156	CLEC16A	POLQ	C19orf53
DNAJB4	THEM4	AK5	MSR1	CYBA	ADRM1
ARHGAP19	TEAD3	ZZZ3	CDH1	HEBP2	NPTN
CDH13	LENG9	USP33	MTREX	PRSS8	PCYT2
OAF	MAFF	RP4-706L14.2	DNAH5	SIKE1	POLR2H
MAL2	TOX4	NEXN-AS1	ZFYVE16	RRP12	KCTD2
TMEM45A	RAB2B	NEXN	RIPOR1	FNIP2	STRN3
ZNF185	TTBK2	FUBP1	C6	MSMO1	HNRNPD
IPO11	ABL2	DNAJB4	RAI14	TTC17	TRAPPC2
RABAC1	ZNF181	GIPC2	SOX30	ALX4	UBA6
TMEM154	HAUS7	RNU6-1102P	PNKP	METTL24	PIBF1
CAPG	STOML1	MGC27382	PHLPP2	AKR7A2	LTBP2
AURKA	E2F8	ELTD1	SPDL1	MRTO4	TRPC4AP
CLDND1	FRAT2	ST13P20	STAU2	NRIP2	RANGAP1
KRT6B	ITGB2	SPATA1	SLC66A1	LAMA3	CDC37
MVP	YY1AP1	LINC01555	CTNS	ANAPC4	PRKDC
CYBA	CDIPT	LPAR3	RTN4R	THRAP3	LTBR
CKS2	TADA3	WDR63	PHF23	LY75	ATP6AP2
CYP2J2	ARPC4-TTLL3	SYDE2	INPP4A	ARID4B	CDK12
LMTK3	ARPC4	BCL10	RAB27B	SDCCAG8	CCND3
TSHZ2	H3C2	RP11-131L23.1	MYO16	HHAT	QKI
RBP1	CAPRIN2	DDAH1	LSG1	KIF1B	HOMER1
ETS2	STEAP4	CYR61	PARP3	FOXC1	MFF
CUEDC1	MCEE	ZNHIT6	TNC	SYNE2	KDM1A
STOM	GRHL2	CLCA2	THAP3	ATP9A	EXOC1
HIST1H2BK	ZFAND4	CLCA1	RIPOR3	CHRDL2	PSMD2
KMT5A	EIF1AD	SH3GLB1	TDP1	FAM168A	EIF2B4
PLCG2	BANF1	HS2ST1	AIFM2	RELT	NUP54
CCNA2	SLC25A6	PKN2-AS1	SPATA7	GALC	HOXA5
EMP3	SVIP	GTF2B	MED17	NOP58	ATP6V0B
KCTD3	EPHX2	GBP1	RETSAT	SZRD1	DBP
U2AF1	KBTBD4	GBP2	TG	CUL1	PPP1R14B
CDC25B	CDKL3	GBP7	ADAM28	FAM114A2	USP33
PDLIM7	TRPT1	LRRC8B	DCUN1D1	CYFIP2	SMAD4
ZNF544	NUDT22	FLJ27354	JADE2	TAB2	EIF2B5
FGFBP1	ABHD14B	LRRC8D	LCP2	GINM1	ZNF787
N4BP1	ABHD14A-ACY1	GEMIN8P4	TRIT1	USP36	RHOG
MT1E	ABHD14A	ZNF644	ADRB1	KMT2C	PLOD3
PAM	HBEGF	RP11-47K11.2	CUL7	PUM2	THAP1
HCAR2	MPHOSPH10	EPHX4	CTNNA1	MRPL43	JMJD6
DSCC1	PML	BTBD8	PHKA2	HPF1	ARID4B
ZFAND6	KIF2A	FAM69A	CNTLN	ZFR	ATP6V0A1
SIX5	C16orf72	RP5-1033H22.2	EPHA3	PHF21B	BRWD1
DNAJB2	RXYLT1	ABCA4	HSPA5	TRAF1	ROCK1
PFKFB4	ARF3	ARHGAP29	DSG2	RC3H2	FAM189B
LARP6	DDX42	RP11-148B18.3	GEMIN8	IL17RB	BTF3
GNB1	CCDC47	GAPDHP29	OFD1	TRAF3IP2	SGTA
JUND	DHCR24	ABCD3	GPM6B	GYG2	RBM42
ATP2B1-AS1	SEMA4C	F3	PREX2	DCBLD2	CYB5B
OAZ2	HADHB	LINC01057	WDR37	SOAT1	MYL6B
SEMA4D	EBPL	KATNBL1P2	YTHDC2	PKP2	BIN1
ZSWIM8	RCC1	SLC44A3	CTPS2	GDI2	FAU
MYD88	HADHA	CNN3	ATP6V1H	PRDM1	ABHD4
RAB5B	HSP90AA1	RP4-639F20.1	POLR2B	PITHD1	B2M
LRRC69	RAD51AP1	ALG14	FAM214A	USP13	TIA1
MBTPS1	C12orf4	DPYD-AS1	ARAP2	ATP11B	RBM5
PRSS8	ARHGAP11A-SCG5	PALMD	TPR	LAMC2	HMGCS1
PARP14	ARHGAP11A	FRRS1	CP	CDK14	NCBP1
GGACT	NDUFS3	TRMT13	KATNIP	SEC61A1	SRD5A1
ZBTB43	FAM83A	LRRC39	DTNBP1	PPP1R12A	TCTA
TM2D3	DDX39B	DBT	XK	RASGRF1	UBXN1
LACTB	TRANK1	VCAM1	ANO2	CAMK2B	ARFRP1
TDG	ACP3	EXTL2	C12orf4	POLR3E	LSM7
CMPK1	GBA	SLC30A7	SCML1	ATP2B4	TMEM62
TMEM132A	TEAD4	DPH5	WWC3	ZC3H11A	SEC63
GFOD1	MBD6	RP11-421L21.3	ARHGAP6	YIPF1	CUL4A
CROT	SMPD1	RP4-575N6.4	FAM184B	DGKG	DNAJB9
PSTPIP1	PHACTR4	S1PR1	MAP4	PARP12	TRAF2
MBP	FAM177A1	LINC01307	GOPC	ALDH18A1	E4F1
RDH11	RAB13	COL11A1	ROS1	TARBP1	AP2M1
HAS3	SS18	RP11-153F1.1	USP28	GATB	ADI1
FBXO6	PAAF1	RNPC3	HDAC9	MXD1	BLOC1S1
MAP4K2	PGAP2	VAV3	TSPAN17	CDK17	DNAJA3
XYLT2	TBC1D30	MIR7852	NOP16	DNAJC25	EIF2S2
PHF11	ZNF331	ST13P21	CC2D2A	SLC2A3	WIPI2
DLEU1	PCGF3	FNDC7	RRM2B	CTDP1	ZMAT3
CITED2	GGPS1	STXBP3	ZNF800	YBX3	PDK2
EVI5L	ARID4B	SCARNA2	TNFRSF17	STYK1	VPS13C
SAT1	UBE2B	KIAA1324	SNX29	WNK1	PSMC3
FCRLA	HIKESHI	SARS	LMO3	CCAR1	ASB6
VGLL4	PISD	CELSR2	RSF1	OGFR	LMNB2
COMMD5	UNC5CL	PSRC1	VPS13D	GNA15	ECE1
RNF165	CHD1	MYBPHL	CELF2	PIGV	GRB2
GABARAPL1	NXT1	SORT1	FAM120A	SNRNP40	NKIRAS2
BLMH	TCIRG1	PSMA5	R3HDM1	RIMBP2	CLK2
SHANK2	NOTCH2NLA	ATXN7L2	COL9A2	QSER1	PHC2
ATL3	TAP1	AMIGO1	KITLG	ACAA1	ACP6
CD68	SLC25A12	GNAI3	ERCC8	BCAT1	GTF2IRD1
HNRNPA0	PSMB9	GNAT2	ADAMTS6	HDAC7	EPM2AIP1
TFAM	CKS2	AMPD2	H6PD	LZTS1	TRMT112
IRF1	RIN2	GSTM4	VAMP3	SPAG4	GNPTAB
LRP10	SPIN1	EPS8L3	PER3	NCKAP1	TOB1
ATP1B1	TMC6	RP4-735C1.6	EPN3	GUCY1B1	TPRA1
HCP5	MORN3	CSF1	LTBP1	SFSWAP	PRNP
LGALS3BP	SLC27A4	AHCYL1	RCN1	MON2	SLC29A1
SAMD9	EHBP1	STRIP1	ELN	GPBP1	MCM3
TLN1	ERGIC1	RP5-1074L1.1	ARID1B	DGAT2	TESK1
DNAJC25	CASP4	RBM15	CLPTM1L	ZNF112	ATP13A1
ABHD8	ZNF302	LAMTOR5-AS1	NEDD4L	CS	ARL2BP
CXCL16	ORC4	SLC16A4	FOXP3	ELMO2	PPP5C
LCOR	MBD5	LAMTOR5	HEXB	WAPL	PRKCSH
REXO5	CSF1	KCNA2	PTCD2	VMP1	TSC22D1
YAP1	VMA21	CD53	NEXMIF	POLD1	BAP1
STARD10	TTC16	CEPT1	JKAMP	EIF4B	RPL29
ITPRIPL2	PTRH1	DENND2D	DKK3	SLC6A16	EIF2B2
UCA1	H4C12	CHI3L2	ARHGEF5	BICRA	DYRK2
AGO2	DHPS	CHIAP2	MCUR1	SPHK2	GADD45B
S100A4	TPT1	CHIA	LIMA1	RPL18	AAAS
KRT17	CS	PIFO	LETMD1	U2AF2	HERC4
HOOK1	TCAF2	OVGP1	SLC4A8	EPN1	ARAP1
LLGL1	STAT6	UBE2FP3	LAMC3	MTMR1	THBS1
TXNIP	ZNF775	ADORA3	PTGER3	GPC1	SUPT5H
COL5A1	C20orf141	RAP1A	TNIP3	ADCK1	KRT18
H1FX	RASL11A	DDX20	MAPK9	RNF4	CAPN1
RND3	DST	KCND3	COL23A1	LIMCH1	SLC25A28
VTCN1	TRPM6	RP5-965F6.2	BCAR1	TM7SF3	NXF1
IRX3	SMARCD2	TXNP3	FHIP1B	DLX3	RAB1B
TMBIM1	DECR2	CTTNBP2NL	HERPUD1	CCN5	ILK
LIN9	DENND4A	WNT2B	PIK3CB	ST3GAL6	HSPB11
DPYD	DCAF1	CAPZA1	CYBA	NGFR	PCSK7
GLIPR1	DDX5	RHOC	MPHOSPH9	TAF2	GSS
SUCLG2	TRIM17	PPM1J	PLEKHA5	HIPK2	SPAG9
FASN	BEND6	RP11-426L16.9	PRSS8	TNPO3	THOP1
CUTC	ETV7	FAM19A3	RRP12	BORCS8-MEF2B	ZC3H3
CTXN1	ARAF	LINC01356	FNIP2	RFXANK	RPS21
RBM14	NNMT	RP3-522D1.1	MSMO1	LPAR2	GGA1
LTB4R	LGALS8	SLC16A1	TTC17	SUGP2	HIVEP1
TSPAN8	MAP3K14	SLC16A1-AS1	FSTL4	CNN2	DNAJC7
BRI3	SP110	LRIG2	FOXN3	ABCA7	NUP160
CEBPD	INIP	MAGI3	METTL24	SNCAIP	ANXA7
VCP	BATF	PHTF1	AKR7A2	BTBD1	POR
EID2	HACE1	RSBN1	MRTO4	CHI3L2	EMD
RAB31	PDHX	PTPN22	NNAT	SBNO2	NAT9
TMEM106C	APIP	AP4B1-AS1	MCF2L2	PMS1	PEX3
CFD	ZC3HAV1	AP4B1	NRIP2	HMG20B	CDC42BPB
ARL4A	POLA1	DCLRE1B	LAMA3	CALCRL	TMEM186
VAMP3	PDGFB	HIPK1-AS1	AP5M1	TAF11	URGCP
SSSCA1	TEAD2	HIPK1	ANAPC4	AP3D1	TP53BP1
PRIM1	TFAP2A	BCAS2	KCNQ1	NTHL1	HIPK3
TMEM91	PSRC1	DENND2C	THRAP3	UHRF1BP1	FADS3
PAQR4	MORN1	AMPD1	PHPT1	GNAI3	CSRP1
TPBG	PYURF	NRAS	ENTPD2	IPO5	CHCHD2
SPINK4	PIGY	CSDE1	LY75	OAT	MLH3
CLDN12	HERC3	SIKE1	ARID4B	WDR3	ARAF
DDX46	RPL28	TSPAN2	SDCCAG8	TRAM2	DRAP1
LYPD1	LCN2	RP4-666F24.3	HHAT	NTN1	PSMC1
ETNK2	SRSF4	RP4-663N10.1	KIF1B	DGKA	POLR1E
INSIG2	ZNF197	VANGL1	FOXC1	ERBB3	FAM168B
SC5D	SLC11A2	CASQ2	TBC1D22A	ROPN1	NME1
POLA2	PPM1J	MAB21L3	SYNE2	KARS1	PLP2
FZD2	DERA	ATP1A1	PLEKHH1	PDIA5	STRN
FCHO2	MITD1	CD58	ATP9A	TBC1D22B	PMM1
POGLUT3	KMT2A	NAP1L4P1	CBLN4	NDUFB4	DDX27
SEC24D	TRMT2A	IGSF3	CHRDL2	SPEN	LMNA
MC1R	RANBP1	C1orf137	FAM168A	MYLK	NDUFB8
DNAJC9	COA4	GAPDHP64	RELT	ZC3H15	DDX23
DSG3	VSX1	FTH1P22	GALC	MAP2K4	KRT8
SLC25A22	RBBP8NL	PTGFRN	NOP58	PACC1	GPATCH1
FTH1	SAV1	RP11-27K13.3	SZRD1	SLK	NRP1
PSME2	RPS2	TTF2	KCNH2	CYB5R4	NSMAF
GM2A	GNS	MIR942	CUL1	GSTO2	CYB5R3
PLCH2	NOTCH2	MAN1A2	FAM114A2	SEC61A2	ATP6V0C
SLC2A1	YAP1	VPS25P1	CYFIP2	PRKCQ	CPE
ZNF512B	PPM1H	AL157902.3	TAB2	TLE2	FDPS
ZNF518B	KANSL3	FAM46C	GINM1	FAM107B	UQCRC1
TMEM165	SKAP2	GDAP2	EIF2AK2	ME1	SFXN3
BZW2	TFE3	WDR3	USP36	TBC1D1	LITAF
ARHGAP1	ATIC	SPAG17	KMT2C	CDK13	CD70
MYH10	TMPRSS13	WARS2	MCOLN3	MTHFD2	HNRNPH1
NMU	TNPO3	WARS2-IT1	CCDC85A	FOXJ2	MAST2
PUS10	DNAJC27	RP11-418J17.1	PUM2	YBX1	RUSC2
CBX6	PTPN12	ZNF697	ZFR	PDE4A	HMGN1
FERMT1	BOD1	PHGDH	ZNF280C	ELAVL1	ATAD5
ZCCHC24	IFNAR2	RNVU1-15	TRAF1	TIE1	LIG1
SLC20A2	IBA57	U1	RC3H2	DIP2B	ABCA7
SLC31A2	GSN	PIAS3	TRAF3IP2	SMARCD1	YME1L1
PBX1	LLGL2	ANKRD35	GYG2	KDM4A	IFNAR2
POLE2	HSPA1L	ITGA10	DCBLD2	NFYC	TNPO2
CRKL	HSPA1A	PEX11B	SOAT1	ZMYND12	PMPCA
NUCB2	ETFBKMT	GNRHR2	PKP2	SLC9A3	KDM4A
EIF3CL	COX14	RBM8A	GDI2	ASPM	USP11
HNRNPH3	SEC61G	RP11-315I20.1	PRDM1	SPI1	RNF126
PDXP	PCBP2	LIX1L	ATG5	POLR1H	ARPC5L
LRG1	LOC112694756	ANKRD34A	TMCC3	ZBTB11	PRPF19
ZFP36L1	KCNK15	POLR3GL	PITHD1	GOLGA5	ERAL1
PSG9	CCDC126	TXNIP	MTA3	FGFR2	SMG5
PLIN5	MXI1	RNVU1-6	USP13	EML1	COMT
TMEM184C	SOCS2	RP11-458D21.1	ATP11B	TRMT11	FGGY
COL12A1	KCTD2	PRKAB2	LAMC2	MSANTD3	ABCF1
HACD1	ATP5PD	CHD1L	CDK14	ATG2B	PCIF1
APEX2	CSTF2T	BCL9	SEC61A1	ARFGEF1	ITPR3
TIMM44	EEF2K	ACP6	PPP1R12A	MTFR1	ZNF419
CREG2	FANCG	RP11-94I2.4	RASGRF1	FECH	KLHL18
PHLPP2	IFI35	HIST2H3C	CROCC	PFKP	GART
COQ10B	SLC39A7	RP11-196G18.22	POLR3E	IDI1	PIGO
LXN	RXRB	HIST2H3A	ATP2B4	SP100	KCTD15
EDN1	HERC4	HIST2H2BE	ZC3H11A	KLF6	ACO2
ACTBL2	SKI	HIST2H2AC	RIOK2	NEO1	MIF
TNFAIP6	USP38	HIST2H2AB	YIPF1	TRAM1	STC2
HAS2	ZNF326	BOLA1	NDC1	PHKA1	GGA3
PPP1R3B	HILPDA	SV2A	DGKG	TNFRSF1A	TM7SF3
SLC2A3	MTMR11	MTMR11	FLYWCH1	EVI5	PDXK
NLRP10	MPG	OTUD7B	UNKL	PKM	CD2BP2
SOCS3	NOL8	VPS45	TBXAS1	DHX29	ASRGL1
TNFSF15	CENPP	PLEKHO1	PARP12	DNTTIP2	BMP2K
ID1	CNTNAP1	ANP32E	ALDH18A1	METTL22	STK38L
FAXDC2	CCR10	RNU2-17P	TARBP1	TP53BP1	RBM19
MTSS2	NR1D2	CA14	MXD1	RRP15	AP4M1
PABPC4L	ANKHD1-EIF4EBP3	APH1A	CDK17	RHOA	DGKA
BLOC1S2	ANKHD1	C1orf54	DNAJC25	PRKCZ	CSK
BMP4	PTK6	MRPS21	SLC2A3	SYT1	MCM5
MT1JP	POT1	PRPF3	PSD	IDH3G	MORC4
MIR568	FOXP1	RPRD2	CTDP1	ROGDI	UBB
HIST1H2BL	NADK2	TARS2	YBX3	PDZD4	STAT5B
LOC283299	KRT8	RP11-54A4.2	STYK1	ATP2B3	SH3GL1
KITLG	H4C11	ADAMTSL4	WNK1	ROCK1	OTUD4
MIR548T	FAM183A	MIR4257	CCAR1	CBFB	ATG13
HTR1B	PPP1R3B	ADAMTSL4-AS1	OGFR	PDK3	PHACTR4
SERTAD2	GOLGA1	MCL1	GNA15	HYAL2	IL1R1
SNORD114-10	RGS3	ENSA	PIGV	HDAC4	MRPL12
PLK3	MAZ	U4	PTPRU	RASSF1	SPHK2
DLX2	VIRMA	RP11-235D19.2	SNRNP40	FGFR3	INSIG1
LOXL3	SEMA3E	CERS2	QSER1	HEATR6	IRAK1
BTG4	EIF4G1	CDC42SE1	ACAA1	COASY	ETNK1
CD3EAP	PROS1	TMOD4	BCAT1	PLEKHH3	RAB7A
ZNF808	FOXO1	VPS72	HDAC7	MEF2A	GCDH
HIST1H4F	UVSSA	PSMD4	LZTS1	OTUD5	IGF1R
GFPT2	CDC42BPB	PI4KB	PRDM6	TFE3	NCAPD3
ULBP2	EIF2S3	RFX5	WNT8A	TBC1D25	FARS2
VCAM1	IMPDH1	RNY4P25	SPAG4	ACSL4	TTC31
HIST1H2BE	PRRT2	CGN	NCKAP1	INPP5A	SF3B2
SERTAD1	SBNO1	TUFT1	GUCY1B1	GPKOW	TNFAIP2
ZSWIM4	PRRC2A	SNX27	SFSWAP	GRIPAP1	EHHADH
KLF10	CAPZA2	RNU6-662P	TNK2	FTSJ1	TCF12
NOL4L	F2RL1	TDRKH	MON2	PRR11	IL17RC
PIR	CCDC71L	RORC	ARSF	ATP11A	AKAP13
GTF2H2C_2	SLC50A1	AL450992.2	GPBP1	POLR1A	FKBP8
ZNF469	TESMIN	THEM5	DGAT2	LAPTM4A	SLC4A7
ZNF487	CERS5	THEM4	ZNF112	TTC7A	NOP2
SSTR1	PUF60	KRT8P28	CS	IP6K2	HIP1R
FAM66B	PSMC6	S100A10	MRPS24	SRBD1	JOSD1
LSMEM1	SLC30A6	S100A11	ELMO2	KIF2A	EPB41L1
PPP1R3C	MKS1	TCHHL1	WAPL	PSME4	PLEC
GNGT2	CTSC	RPTN	APPBP2	IFT80	TGFB2
ZNF468	HNRNPR	FLG-AS1	EIF4B	PPP2R5B	ING2
FPR3	TJP1	HRNR	SLC6A16	MAST4	CAMTA2
ACP7	MALSU1	LCE5A	BICRA	ADGRF5	GAK
LINC-PINT	DTNB	CRCT1	SPHK2	SDK2	DCTN2
TRIM47	LSMEM1	LCE3E	RPL18	NUCKS1	MAN1A1
CLEC2D	PTGFRN	LCE3C	U2AF2	DNAJA2	SEMA4C
GNG10	TXN	C1orf68	EPN1	BCL3	MYH9
SDHAP2	RGPD1	IVL	MED29	FUNDC1	NUP188
TIMP1	PIGK	SPRR2E	AHRR	MAOB	SBNO1
EIF2AK3	RGPD2	PGLYRP4	ZNF275	RORA	KHSRP
DPY19L2	TAF1B	S100A12	MTMR1	TGFBR3	ADPGK
RHPN2	BRMS1L	AL591704.5	GPC1	PLA2G10	ACTR1B
LOC100240735	FMN1	S100A7	ADCK1	HES2	ZNF701
ANXA1	ANKRD28	S100A6	HAGH	ATP1B3	UBE2I
SNORD111	MT2A	S100A5	RNF4	NEDD4	OFD1
HIST1H1T	RRAGC	S100A4	CASP8	PIGB	EIF4B
PHYKPL	TMEM185B	S100A3	LIMCH1	MAPK6	TFDP2
PDZK1	NOTCH2NLB	S100A2	TM7SF3	GNB5	ANXA2
CAVIN2	UBXN8	S100A16	DLX3	RAB27A	PARD3
FRZB	BANP	S100A14	SPA17	UFD1	TRADD
FUT4	SNTB2	S100A13	TSPAN32	LRP6	PTGER4
ATP6V1E2	PGK1	CHTOP	CCN5	PHRF1	PCBP2
UBE2F	DPAGT1	SNAPIN	ST3GAL6	NUCB2	ZNF335
IER5L	DEK	ILF2	ATP2C2	PTPN3	THOC1
KRBA2	TPD52L2	RN7SL372P	NGFR	SPTB	PPP1R15A
ZNF296	DAP3	GEMIN2P1	CDON	FGF10	NUMA1
CHD9	SERINC5	INTS3	TAF2	SLC44A1	ETAA1
ANXA9	ETV1	SLC27A3	HIPK2	SMG6	RBFOX2
TYW1	NREP	DENND4B	TNPO3	EXOC5	TRAK1
NUAK1	HMOX2	CRTC2	BORCS8-MEF2B	FGF22	SIDT2
VDR	HEATR6	SLC39A1	TMEM161A	FSTL3	MED13L
ZNF480	FAM89A	MIR6737	LPAR2	RNF126	AMPD2
NEK7	PIGM	CREB3L4	CTSA	MNT	RAB13
ERBIN	PLEC	JTB	SUGP2	ZXDC	DIP2A
KCTD9	PPIL4	RP11-422P24.11	SLC12A2	JMJD6	CLCF1
ZBTB11	ZFPL1	RAB13	SNX24	POLB	CIC
BAZ1A	CDCA5	RPS27	EYA2	ST6GALNAC1	ACTN4
EREG	TMEM59	NUP210L	CNN2	WIPI1	MAP3K5
TMEM106B	EZH2	MIR190B	ABCA7	GBA2	PGAP3
SLC30A1	TSSC4	C1orf189	SNCAIP	NDST1	CCT8
TMEM267	MICA	C1orf43	DDX20	ASNS	RPL8
BASP1	E2F7	UBAP2L	BTBD1	AP3M2	RBCK1
MYBL1	WFDC2	ATP8B2	FAR2	ST6GALNAC2	ZNF432
NDFIP1	VPS33B	RP11-350G8.5	BCAS1	PABPC1	CC2D1A
RPAP3	SPATA2	UBE2Q1	POU1F1	CSNK2A2	ZMYM6
FAIM	ENO1	ADAR	CHI3L2	PTPN21	PI4KB
KIF23	EHD4	PMVK	SBNO2	EIF2B3	STK4
BIRC3	GGCT	PYGO2	PMS1	TCOF1	PTK2
TST	KCTD6	CKS1B	HMG20B	CDC42	ERAP1
CHUK	DNAJC2	FLAD1	CALCRL	OSBPL3	RANBP3
SNAPC1	MCM9	ZBTB7B	TAF11	RAD18	PCGF2
ARMC1	ZNF337	DCST2	ANKS1A	ATP2B1	SENP5
FZD6	POLR3A	DCST1	AP3D1	NCK2	FSTL3
WWP1	MPZL1	RP11-307C12.11	ZNF76	MAP4K4	RRP12
STXBP3	LAD1	ADAM15	SLC9A3R2	MGAT4A	HPS4
RCBTB1	KPNB1	EFNA4	UHRF1BP1	RPL31	MYNN
KRR1	PSMD3	EFNA3	GNAI3	WDR1	CSNK1D
AZI2	RAD52	EFNA1	IPO5	SNX13	PML
RECQL	FAM217B	SLC50A1	OAT	VASH1	VPS37C
SGPP1	ELP3	DPM3	WDR3	LMCD1	MID1
CD2AP	SERPINI1	HMGN2P18	PKN2	BUD23	NR4A2
BCAP29	PDCD10	KRTCAP2	TRAM2	SEL1L	TASP1
PRCC	GHR	TRIM46	NTN1	TRIP13	PTBP1
SLC25A21	GSE1	MUC1	GLP2R	ATP6AP1	ITGB1
MOCS2	PTK2B	RP11-263K19.4	DGKA	TCF3	HLA-DMB
LTN1	NBN	THBS3	ERBB3	TRIB2	PTGR2
YEATS4	CUEDC1	MTX1	ANKRD44	DAZAP1	GPR37
LYRM2	BCLAF1	GBAP1	KARS1	MBD3	NF1
NIP7	GOLT1A	MTX1P1	ADAT1	HLTF	LAT2
PAQR3	TMEM140	GBA	PDIA5	FAM50A	STK17B
SLC25A24	SLC9A8	FAM189B	TBC1D22B	FAM3A	FREM2
CHD1	PPP1R3D	SCAMP3	SPEN	SLC6A15	AGTPBP1
NUP153	PLAAT3	CLK2	MYLK	RDH11	PEX12
IREB2	FAM110A	HCN3	ZC3H15	PRKACA	ZMYM5
THUMPD1	RAE1	PKLR	MAP2K4	ADGRL1	THAP8
DCK	RPL37	FDPS	SNAP91	ACTN1	SNAP23
TMEM38B	PLEKHN1	RUSC1-AS1	SLK	ZFYVE26	SENP7
DENR	EIF5A2	RUSC1	CYB5R4	EPN2	ZNF614
RALA	IVNS1ABP	ASH1L	SEC61A2	PTPN18	ADM2
UBA2	UCK2	RIT1	PRKCQ	SPEG	ZNF546
MT1M	MT1F	RXFP4	TLE2	ALDH3A2	NUF2
CTR9	PMEPA1	RP11-336K24.5	FAM107B	TFRC	POLI
TAF2	DNAJC16	SSR2	ME1	AFF4	CRIM1
PDZD8	NMRAL1	LAMTOR2	TBC1D1	UBE2D1	PKIA
PRELID3B	PSMB8	MEX3A	CDK13	PALS1	RNF149
ZBTB10	TRIM35	LMNA	SLC9A7	RHOBTB1	TTLL6
SERINC1	RAB29	SEMA4A	FOXJ2	SMC1A	CBLN3
HSPA13	SLC16A13	SLC25A44	PDE4A	HSD17B10	SMG6
SLC19A2	SAMD10	PMF1-BGLAP	PPP2R5A	MARK2	FNDC3A
RAB11FIP1	PRRT1B	PMF1	ELAVL1	HMMR	F11R
TMOD3	FDXR	BGLAP	TIE1	CHFR	S100A6
DBR1	SLC22A4	SMG5	DIP2B	P4HA2	HOXB4
C1D	PRR13	TMEM79	SMARCD1	FCGR2B	CP
FASTKD3	TRIB1	C1orf85	KDM4A	TRNT1	SYK
MAP4K3	SLC44A3	CCT3	NFYC	ACADVL	LPAR5
ARHGEF26	H3C1	TSACC	ZMYND12	STK10	TNFRSF11A
IMPACT	GCNT2	MEF2D	CD84	FBXW11	TJP3
PCOLCE2	ZNF410	IQGAP3	ELOVL1	ACAP1	CEACAM1
MAP4K5	USP53	TTC24	SPI1	CRMP1	AOAH
MED17	MYBPC2	APOA1BP	POLR1H	NDE1	FCGR2A
RNF138	ERO1A	GPATCH4	MPPED2	IRAG1	GPR160
JMJD1C	ZNF793	RP11-284F21.9	CLDN18	PVR	PDLIM1
EIF4E	LIMS1	NES	ZBTB11	CYP2W1	PRR15L
MED4	EIF3K	ISG20L2	ATXN3	MCM2	LY6E
SLC38A6	IFNAR1	NTRK1	GOLGA5	MOV10L1	SLCO2B1
AP1AR	AGTPBP1	ARHGEF11	FGFR2	PANX2	SERPINB1
SLTM	CREB3L4	FCRL2	LRRC40	SELENOO	ALOX5
IRS1	FANCI	KIRREL-IT1	ISOC1	TP63	ZNF441
MAD2L1	LYST	CD1D	EML1	ALPK1	TRABD2A
ECT2	RAB43	MNDA	TRMT11	LLGL2	CLDN7
ADAM9	USP43	PYHIN1	THUMPD1	PDE8A	MPZL2
EFR3A	IL17RB	IFI16	MSANTD3	NLE1	APOBEC3C
ITPRID2	CHDH	AIM2	KIF26A	SDHA	FOXN4
FAM3C	SULF1	RAD1P2	ATG2B	FNDC8	SH2D3A
LARP4	MCL1	ACKR1	ARFGEF1	GSDMB	ATP8B1
ZFYVE16	ATP9A	DUSP23	ACSM2B	KDM5A	PIK3R3
SEC24A	TMEM50A	SLAMF9	ZFAT	PPP2R3A	TTC39A
FMR1	CEP135	KCNJ10	MTFR1	FERMT2	HSBP1L1
TMEM131	CHID1	IGSF8	FECH	PTGS2	EFNA1
TMEM14B	UBP1	ATP1A4	MYO9A	IGF2BP2	GBP2
BMPR1A	PCTP	CASQ1	DDX3Y	MAP3K13	ERBB3
RAD51AP1	PIK3R1	DCAF8	IDI1	TBX21	LYPD5
VEZF1	KDSR	RP11-574F21.2	SP100	PICALM	TMEM37
C1orf109	SEC14L1	PEX19	KLF6	GLI2	JUNB
MRPL19	DARS1	COPA	PLPP1	CLASP1	SP6
UAP1	HIGD2B	NCSTN	NEO1	MRPS34	PLEKHG6
ZCCHC8	BBS4	SETP9	TRAM1	NOTCH3	FMO1
PCMTD2	USP9X	CD48	PHKA1	TEAD2	CD9
NAA50	LSG1	SLAMF7	TNFRSF1A	EED	CLDN1
MED23	PIGQ	LY9	CACNB1	TSG101	WNT2B
CSGALNACT2	PPP2R5C	CD244	EVI5	ATP2A3	MTTP
IL18	BECN1	F11R	STOML1	MGLL	PKP3
PIK3C2A	ATP6V1C1	TSTD1	PKM	NTN4	GRB7
TUBB2A	DTNBP1	USF1	DHX29	BCS1L	ARHGAP27
CHORDC1	SLC37A3	PVRL4	TP53BP1	NUAK1	ICAM1
NME3	CASP7	RP11-544M22.8	TRO	DPP8	GPLD1
ZNF217	TSPAN9	KLHDC9	RRP15	SLC24A1	MACC1
PPP1CB	DNAJC14	NIT1	RHOA	ZNF532	TC2N
CPOX	MAT2A	DEDD	DHX8	SCARF1	SH3RF2
CASD1	TNS2	UFC1	PRKCZ	LMAN1	BAIAP2L1
PPP2R5E	NSUN6	ADAMTS4	ZFY	HACD3	LAMC2
ACADM	BRI3BP	FCER1G	IARS2	IPCEF1	TRAF3IP2
CKAP2	RNF115	APOA2	NAV3	ZZEF1	ARHGEF5
ZNF160	POLR3C	TOMM40L	IDH3G	ENO1	LLGL2
SGMS1	TKFC	MPZ	ROGDI	MYDGF	CH25H
ZNF140	DDB1	CFAP126	PDZD4	ANO8	ITGA1
IRF9	MYO5C	FCGR2A	ATP2B3	TUBE1	TLR4
POLR2K	MVB12A	HSPA6	ROCK1	TXK	SDC4
LPGAT1	VPS11	RPS23P10	CBFB	TACR2	KCNK6
PJA2	SNAPC5	FCGR2C	PDK3	ACTR6	DNMT3B
TMEM30A	ASS1	RPL31P11	HYAL2	TIPIN	ZNF280D
LYPLA1	C8orf37	FCRLA	HDAC4	SRI	CAV1
DNAJC13	RALBP1	RN7SL466P	RASSF1	EIF4G3	AKAP7
CDK8	KLF11	DUSP12	FGFR3	NUP37	PLIN2
E2F8	ARPC3	ATF6	IFI35	SEMA3A	TM4SF1
OSBPL8	RAB14	NOS1AP	HEATR6	GTSE1	TGFB1
SERTAD3	ERI1	C1orf111	COASY	SEMA3C	ZFP36
MANEA	ZNFX1	UQCRBP2	PLEKHH3	ACAT1	KCNA2
TCEAL9	CD63	UAP1	MEF2A	WNT8B	MGST2
NINJ1	FKBPL	HSD17B7	OTUD5	ZNF638	ITPKA
RRN3	FAM111A	RGS4	TFE3	TIMM21	SLC35F2
MRS2	SPTBN4	RGS5	TBC1D25	ADD2	SLC16A5
NUDT15	NFKBIA	NUF2	ACSL4	RASAL2	TJP2
ARSJ	PIP5K1A	PBX1	INPP5A	VPS9D1	WNT3
ABI1	KCNK5	RNU6-171P	GPKOW	ZNF37A	PLAUR
CASP8AP2	PRKD2	RP11-466F5.8	GRIPAP1	MARK3	ARHGAP29
MINDY3	UCHL5	UCK2	PRR11	SLC25A3	DGAT2
PAIP1	RO60	FAM78B	REEP1	FNDC3B	ILDR2
LBR	SRSF7	FMO9P	ATP11A	FOSL2	KIAA0040
PSMB10	TM4SF1	TADA1	POLR1A	TMEM131	FAM83G
F3	R3HCC1L	ILDR2	LAPTM4A	ACTB	ITGA3
TMEM185B	ARL5B	GPA33	TTC7A	WDR62	SLC1A5
BTAF1	BTG1	DUSP27	IP6K2	DLG1	GATA6
STK39	ZNF865	RP11-277B15.3	STON1-GTF2A1L	RAB7A	EPHA4
HIST1H1C	TENT4A	RCSD1	SRBD1	BCAP29	GPRC5A
C3orf14	FBXL13	MPZL1	KIF2A	SART3	SEMA4B
ATP2B1	ARMC10	MPC2	RASGRP2	ARHGAP15	PRRT2
FUBP3	PYGL	DCAF6	PSME4	EXOSC7	PTGIR
GTPBP4	UBQLN4	GPR161	IFT80	MKRN2	MPZL3
NRAS	LAMTOR2	XCL2	SIRT2	MCM6	MANSC1
VPS11	PLAAT4	ATP1B1	ERLEC1	REXO2	CCDC102B
CRY1	TPR	BLZF1	PPP2R5B	RBM7	TMEM63A
XPOT	ODR4	SLC19A2	PYGM	RBMS2	ACOX2
SCAND1	ACTR3C	SELP	PITX1	BAZ2A	TICAM1
LSM5	BOLA1	LINC01142	MAST4	PTPN23	PRSS22
ESF1	NHSL1	RP11-576I22.2	ADGRF5	UNG	SPR
KLHL7	COX6B2	GORAB	SDK2	FMO4	MYC
DMTF1	RMDN1	FMO2	NUP133	RGS11	GMDS
CYP1B1	CABLES2	FMO1	NUCKS1	SLC46A1	NUAK2
SLC25A46	RAD23B	TOP1P1	VPS35	PLXNA2	MYCL
SMS	SFR1	PRRC2C	DNAJA2	ANKRD13A	TMC6
RBL1	TOP2A	METTL13	BCL3	TPD52	MYOF
NIPSNAP2	TPGS1	DNM3OS	KCNAB2	ACACB	PPARA
RBM12	GNAI3	RNU6-157P	ABCC9	TRAF4	VEPH1
CALR	HPS5	C1orf105	GAL	PAG1	HSH2D
PCYOX1	GTF2H1	SLC25A38P1	FUNDC1	GPATCH1	RAB34
RPS6KB2	CHRD	TNFSF18	MAOB	NT5C2	TGFBR2
PRPF39	TCERG1	GOT2P2	RORA	MCAM	IFI16
ZNF83	RNF224	KLHL20	TGFBR3	XAB2	STEAP2
HIBCH	GVQW3	CENPL	PLA2G10	ARHGEF1	CGN
ZNF267	COQ10B	DARS2	NEDD4	STXBP2	MARVELD2
BCKDHA	ATF3	GAS5-AS1	PIGB	MAP2K7	FGFBP3
HEATR3	HSPB1	RABGAP1L	MAPK6	DGKD	ADARB2
SSB	NDST2	RNU6-307P	GNB5	CTTNBP2	PROSER2
ID2	LPIN3	MRPS14	RAB27A	TOP2B	ZNF311
EP300	PDSS1	KIAA0040	HDHD5	TM9SF3	NMRK1
PRR14	RAB40C	TNR	LRP6	NFKB2	PRDM1
PRRX2	AATF	TNR-IT1	PHRF1	UBE2T	PRKCD
IP6K2	PFKM	RP11-222A5.1	ELP1	PPP1R12B	TMEM141
BCOR	BRD2	RFWD2	NUCB2	DNAJC10	PKP2
KRIT1	H4C1	RP11-195C7.1	PTPN3	GTF3C1	TRIM38
FIP1L1	TMEM65	RP4-798P15.3	DAPP1	IL4R	TCIRG1
KYAT3	SPAST	RP11-568K15.1	FGF10	USP33	SLC44A1
SMCHD1	KHDRBS1	RASAL2	SLC44A1	PAK3	C1orf116
DMXL1	ZNF595	C1orf220	TMEM260	CAPN6	SGMS2
TSPAN12	NBL1	RP11-428K3.1	SMG6	SNRPA	UBC
NBN	TSEN34	ABL2	EXOC5	LRCH4	PRRG2
POMT1	PDZK1IP1	TOR1AIP1	CLTCL1	SIRT6	NOVA2
ADGRE5	SERPING1	CEP350	FGF22	POLD3	ATP8B2
OSBPL11	CTNNA1	XPR1	FSTL3	ACTN2	PTPN3
ACOT8	SENP1	MR1	DGCR2	CAPZB	MYO5B
RANBP6	TMTC4	RP11-540K16.1	RNF126	GPR137B	HSPA1A
CHEK1	NR1D1	CACNA1E	MNT	JADE1	CBFA2T3
LRPAP1	MBOAT7	RNA5SP70	ZXDC	UBE2A	MLKL
PRRG1	SAMD1	LINC01344	JMJD6	FGFR1	SLC19A3
WSB2	TMEM167B	YPEL5P1	POLB	FKBP6	SIM2
SPAST	IDH1	RNU6-152P	ST6GALNAC1	SMC1B	HS3ST3B1
ATP11B	NKIRAS1	EIF1P3	WIPI1	FBLN1	NRG1
PRIM2	MAPK3	LINC00272	FRMPD1	CST7	PTER
SMARCA5	ADIRF	RNASEL	GBA2	MAP2	ME1
PPP4R3B	SMCO4	RGS16	NDST1	ARAF	ZC3H12A
SERINC5	CYTH2	RP11-317P15.4	ASNS	MCCC1	SPAG4
LAGE3	SKIDA1	RGS8	AP3M2	FAP	OSGIN1
OLA1	GTF2H4	NPL	CNGB1	ACER3	SH3BP1
RWDD3	PDCL	DHX9	ST6GALNAC2	UBE2K	DLG4
PSMG1	TRIM29	KRT18P28	PABPC1	PIK3C3	BEST1
RPE	SECTM1	LAMC1	TESK2	TIGAR	FSD1L
ACSL3	UMAD1	LAMC2	CFAP20	TULP3	KCNK1
RP2	CUL2	NMNAT2	CSNK2A2	SYNJ2	FAM114A1
IER5	MAST4	SMG7	PTPN21	ADCY2	SLC35F3
CETN3	CA13	NCF2	EIF2B3	PPP2R5C	HIP1
DAAM1	SOAT1	RGL1	CAMK2A	RBFOX1	AKT3
TFPI2	UNC13D	C1orf21	TCOF1	GNB1	PGPEP1
PLOD2	PMEL	RNU7-13P	CDC42	ZCWPW1	TGM2
UFM1	CDK2	HMCN1	OSBPL3	P2RY10	SLC4A10
SMC5	MSRB1	PRG4	RAD18	NRDC	ANK2
TAF11	POLG	C1orf27	ATP2B1	CBFA2T2	CTSC
ARPC4	TAF1D	PTGS2	NCK2	ITCH	IRGQ
CRIPT	C11orf54	PACERR	MAP4K4	TP53INP2	BRI3BP
OXR1	SPINT2	ERVMER61-1	MGAT4A	SDF4	ZNF44
RPRD1A	GNB5	BRINP3	RPL31	MYH7B	RHBDF2
GCLM	CENPN	LINC01351	WDR1	TOLLIP	FAXC
ARPC3	KIFC2	RGS2	SNX13	CLUL1	RP1
DKK1	CYHR1	RN7SKP126	ARHGAP10	RUNX1T1	OSBPL10
TRIM8	FRAT1	UCHL5	RPS6KA2	THOC1	NOS1AP
LIN7C	CHI3L1	snoU109	ING3	SLC1A3	DSP
SPAG1	TAF2	TROVE2	VASH1	XRCC5	CHD3
HAUS3	MAN1C1	GLRX2	LMCD1	SP140	CDK14
ACVR1	ZNRD2	FAM58BP	BUD23	MKNK1	ALDH18A1
GRAMD2B	SIRT4	LINC00862	SEL1L	TNS1	TMEM71
LRP12	LSM5	DDX59	TRIP13	REXO1	SYNGAP1
GPRC5C	CARS1	RP11-92G12.3	ATP6AP1	SAR1A	ATP6V0A4
SH3YL1	ZNF24	CAMSAP2	TCF3	CDC14A	TRIM25
WASF1	ZBED5	C1orf106	TRIB2	RAPGEF3	CAPS2
SMC3	ATR	MROH3P	DAZAP1	CEACAM1	WASF2
IL17RA	SLC9B2	KIF21B	MBD3	SENP1	GAS1
EXOSC5	ATF2	CACNA1S	HLTF	DUSP13	BACH2
ZNF107	BIRC2	ASCL5	CYBRD1	CIC	RASAL2
IFRD1	RIOX2	TMEM9	CDH19	LIPE	CHI3L1
REV3L	NFYA	PKP1	RDH11	FDFT1	ADAMTS8
CCNE2	AFF1	TNNT2	PRKACA	OPHN1	MS4A7
EFEMP1	UNKL	LAD1	ADGRL1	KIF22	CDC42EP1
DDIT3	NOCT	TNNI1	ACTN1	PGM1	SYNGR2
PTGES2	KRT80	PHLDA3	ZFYVE26	DNM2	TMCC2
TUBGCP3	PNPLA7	CSRP1	RPS6KA6	EPB41L2	PCDHB8
TMEM123	ABCA3	RP11-134G8.7	EPN2	RIMS1	NET1
TIMP2	UBA6	NAV1	PTPN18	MOXD1	AP3B2
HNRNPA2B1	PIBF1	LGR6	LIMS2	KEAP1	KIF3C
ABHD11	DIS3	TMEM183A	SPEG	CRYBG3	ZC3H12C
AIP	IWS1	MYOG	LNX1	EPHA6	TDP2
SREK1	SNAP47	ADORA1	ALDH3A2	SCTR	SCN2A
LACTB2	SLC35E2A	MYBPH	TFRC	RFX3	ADAMTS6
TUBGCP5	ARHGEF10	CHI3L1	SREBF1	RIF1	GSTO1
TTI1	RBM8A	CHIT1	TRPC5	RAB21	SCAMP5
ERLIN2	PPL	LINC01353	AFF4	SMARCA2	TTBK2
C1orf174	SNRPB	LINC01136	UBE2D1	MID2	CDC42EP2
MORF4L1	ALDH18A1	BTG2	PALS1	COL5A3	STARD9
TIMM10	RLIM	ZBED6	RHOBTB1	SRCAP	CYP39A1
RFK	YPEL2	ZC3H11A	SMC1A	PUM3	MAFK
DPY19L4	H4C5	SNRPE	MARK2	CPB2	CBFA2T2
CCDC91	STC2	HSPE1P6	HMMR	KCNN2	ZEB2
PHF14	PRMT2	SOX13	CHFR	CNOT4	MYL12A
MYL12B	RPS26	KISS1	TRHDE	CPOX	ELF1
DBF4	GPRC5A	PLEKHA6	P4HA2	CLDND1	SERPINB8
BRCA2	UBR1	RP11-739N20.2	FCGR2B	HSP90AA1	SART1
FKTN	GCLM	PPP1R15B	NFATC3	RBL1	GALNT4
HS1BP3	PLCG1	PIK3C2B	TRNT1	DLGAP4	LRRC1
SCAMP2	BCL2L12	MDM4	STK10	IGSF9B	ABCG4
TRIB3	SETDB1	RNA5SP74	FBXW11	CFHR2	FAM110C
EID1	BTG2	RNA5SP75	CRMP1	RSBN1	PLCXD2
YTHDF2	KDM2A	NFASC	EVC	CXCL2	PMM2
RAP2C	TM9SF2	CNTN2	SIDT1	IMPG2	TRABD2B
TNKS2	TMEM14B	RBBP5	NDE1	PCNP	CDKN1A
ARGLU1	LHFPL5	DSTYK	IRAG1	EXD2	DOCK4
SP3	JAK2	TMCC2	TMEM38A	ARG2	PRICKLE2
PPM1B	DOLPP1	NUAK2	AP1M1	MEF2C	CHD7
CD164	SNAPC2	KLHDC8A	PVR	PTPRC	RCAN2
ADK	DPYSL2	SNRPGP10	XRCC1	PKP1	INPP5D
CASP7	TOB1	LEMD1-AS1	SCARB1	UBA5	HCN3
B3GALNT1	WWP1	LEMD1	MCM2	STK17B	DLGAP4
MPST	ZDHHC3	MIR135B	PANX2	CDC14B	RFX3
NUP43	EXOSC7	RP11-576D8.4	SELENOO	ZNF510	RANBP17
CLPX	NTPCR	RNU6-418P	TP63	ZNF506	TLE2
SLC35A3	THAP12	ELK4	ALPK1	DUSP12	EPB41L2
IFT81	AP1S2	NUCKS1	LLGL2	DELE1	ARID3A
TAF1A	MRPS11	CTSE	PDE8A	CADPS2	TCTN3
TUSC2	MRPL46	AVPR1B	CLCN4	PCDHB4	ATP1A1
SLC33A1	TFG	EIF2D	NLE1	PCDHGA2	MAP3K13
CCT6A	FKBP5	MAPKAPK2	SDHA	HSPB11	MCTP1
HMGB2	AREG	C1orf116	SMARCE1	PHLPP1	SLC39A14
CTNNB1	TSPAN4	C4BPB	FNDC8	ATP8B1	AGPAT4
SEC23A	SKIL	CR1L	GSDMB	IL12RB2	RUNX1
AHCTF1	PVR	5S_rRNA	KDM5A	SMARCD3	HERC1
PELI1	ZFP36L1	CDCA4P4	ADAM11	STRADB	RASSF9
TOGARAM1	CPT2	C1orf132	PPP2R3A	BZW1	ZNF37A
EIF3J	RPS6KA4	CD34	FERMT2	PGR	TEAD4
PPP3R1	SLC1A5	PLXNA2	ABCB11	ME2	HES7
MLF1	ZNF446	RP11-385M4.3	CD5L	CCNT2	PHF20L1
RHOD	BST2	RP11-372M18.1	PTGS2	FAM135A	TRIP10
PANK3	ZNF566	MIR205HG	IGF2BP2	EPB41L3	NEDD4
CBX3	ZNF608	C1orf74	MAP3K13	COBLL1	NMNAT2
ADSS	MAD2L1BP	DIEXF	ST6GAL1	TRAF5	RBKS
MUL1	GATA3	SERTAD4	TBX21	SEMA5B	LZTS1
PLS3	MSL2	HHAT	FRY	GSK3B	PYGL
UBE2G1	PGR	TMEM206	PICALM	ITGB5	SYCP2
AHR	ZNF747	FLVCR1	NSF	ERC1	CCL2
ASCC3	PTGR2	RPS6KC1	GLI2	PALB2	TAPBP
TESC	HDAC7	PTPN14	CLASP1	DOP1A	ANKRD34A
DDAH2	ZNF629	GAPDHP24	NOTCH3	LYRM2	KIF1B
NDUFA13	JADE2	KCTD3	CLNS1A	BCKDHB	TMEM170B
PPP2R1A	GTPBP2	SNORD116	TEAD2	KAT6A	FOXRED2
NMB	SERF2	ESRRG	TSG101	TUT7	PAXBP1
TWF2	EIF1B	GPATCH2	NCBP3	ULK2	USP32
TMEM187	CNDP2	SPATA17	ATP2A3	TNPO1	ZNRF1
LCMT1	HABP2	LINC00210	CA12	P2RX5	ZNF718
NAMPT	CRLS1	RRP15	MGLL	ITGAE	GPRIN1
POLD4	GOLGA7	TGFB2	NTN4	DIS3	ADAMTS4
UBE2V2	SP2	LYPLAL1-AS1	NUAK1	PIBF1	ABAT
AGPAT2	PLEKHB2	SLC30A10	DPP8	TDRD3	ATAD2B
BACH1	TPD52L1	MIA3	SLC24A1	PDS5B	FILIP1L
RAD21	FCHSD2	TLR5	ZNF532	CYLD	ETS1
OPHN1	NAA30	CAPN8	SCARF1	SLC27A5	MINK1
UBE2D1	RHPN1	CAPN2	LMAN1	ZNF671	ULK2
RACGAP1	SNX15	TP53BP2	HACD3	ZNF416	CES4A
NLRX1	VGLL4	RP11-504P24.8	IPCEF1	ZNF446	ZKSCAN2
SWAP70	DNPEP	FBXO28	ZZEF1	ZNF264	CEP170
FEM1B	KIAA1586	DEGS1	ENO1	RPS5	SULF2
DNA2	CEP112	NVL	ANO8	FAT1	CADM4
WDR47	ZMYM5	MIR320B2	TUBE1	YTHDC1	PDE4B
PANK4	AXDND1	CNIH4	ARHGEF10L	CHMP2B	ADAL
COMMD8	ANKS1A	WDR26	TXK	SMAP2	HDAC11
LZTFL1	UTP4	CNIH3	WSCD2	PPIE	STK32A
KIAA0895	DERPC	AKR1B1P1	TACR2	STARD7	ONECUT2
SUMO4	CHTF8	RP11-3L21.2	ACTR6	REST	CES3
KTN1	PDCD2	DNAH14	TIPIN	HAL	DHRS7
OCEL1	H4C15	LBR	EIF4G3	SSH1	TSC22D4
TOPORS	H4C14	RP11-496N12.6	SEMA3A	APLP2	CHRD
TPD52	RNF168	ENAH	SEMA3C	FAM234B	SLFN11
GATM	MB	RNU6-1304P	TTC38	WBP11	LNX2
P3H1	PFDN5	SRP9	ACAT1	EIF3I	RNF213
NAP1L1	KREMEN2	TMEM63A	GRAMD4	COL16A1	PDIA6
PLSCR1	LMF1	LEFTY1	CELSR1	TXLNA	SNX33
ETFB	HINFP	PYCR2	WNT8B	APOB	GNG2
CCDC6	NR2F6	NDUFA3P3	ZNF638	NCOA1	TMEM59
BAD	MTERF2	SDE2	SLC25A40	AGBL5	BST2
LHFPL6	CCND3	RP11-118H4.1	TIMM21	KIF3C	CHST15
MIIP	ELL3	ITPKB-AS1	ADD2	RAB10	NR1H2
PNPLA6	BMERB1	PSEN2	RASAL2	GCKR	TNRC6B
NAA10	ACCS	RP5-881P19.7	VPS9D1	HADHA	SH3TC1
EPS8L2	AAAS	C1orf35	ZNF37A	MAPRE3	CAMSAP1
EIF3M	ZNF571	FAM96AP2	MARK3	CAD	SDF4
PSMC6	ZNF540	IBA57-AS1	SLC25A3	CD59	TANC2
GOLPH3	AGFG2	C1orf145	FNDC3B	CD82	BAHCC1
PAM16	MPC1	TRIM11	FOSL2	BCORL1	TRIM34
CAPZA2	ALG10B	RP5-915N17.3	CACNG5	ATRX	PHTF1
OGFOD2	UBR2	HIST3H2BB	CACNG4	AK6	PVR
ENPP4	MAPK10	MIR4666A	FRYL	FCN1	P4HA1
UBE2W	RAB11FIP5	HIST3H2BA	TMEM131	MYNN	SNX5
SIPA1	ZFYVE16	RNF187	ACTB	HACE1	EFHC1
GTF3C1	TRIM44	RNA5S17	PLD1	SEH1L	IFNGR2
ABHD3	TRMT6	RP5-1061H20.4	ATP12A	WDFY1	ANO8
DENND4A	MCM8	RAB4A	DLG1	OVGP1	IKZF4
ISOC2	IDNK	NUP133	RAB7A	MAP3K4	PCDHGC3
COPS4	PNRC1	ABCB10	BCAP29	PILRA	SYNPO
FXN	RFC4	TAF5L	SEC31B	IGSF9	ZNF221
ELK3	TRAF7	RP11-286M16.1	SART3	ZNF213	ZNF81
GATAD1	SIVA1	PGBD5	ARHGAP15	RRN3	CLN6
ANXA3	MSH6	AGT	TUBA3D	CTTN	SHB
AZIN1	PPP1R35	EGLN1	EXOSC7	WNT11	AUTS2
MLPH	RPL22L1	TSNAX	KIFAP3	MTIF2	NBPF1
FBXL5	RFFL	TSNAX-DISC1	MKRN2	TTC39A	GMPPB
WDHD1	DIAPH1	LINC00582	REXO2	EPS15	HMOX1
TFB2M	BIRC3	DISC1-IT1	RBM7	MGST2	ZNF507
ZNF146	UBALD2	SIPA1L2	RBMS2	CHERP	CARF
RB1	ARL17B	RP11-66A2.2	BAZ2A	USP40	HACE1
COG4	ARL17A	RNU1-74P	PTPN23	POMGNT1	MEX3A
ANP32E	RAB17	PCNXL2	MLH1	MAST2	DCAF5
DPM2	IFT88	KCNK1	UNG	DNAJA1	SLC23A2
MSL2	GPN3	SLC35F3	FMO4	B4GALT1	ERLIN1
CDA	FAM216A	RP11-443B7.2	KLHL20	NFX1	PROCA1
ACTR3	NDUFB4	RP11-443B7.1	RGS11	DIMT1	TAOK1
MPPE1	RCAN1	TOMM20	SLC46A1	IPO11	DNAH2
HMGN4	RARG	RBM34	PLXNA2	EPDR1	ZNF775
BAG5	NPC2	ARID4B	ANKRD13A	SNX10	CHST11
RPL23AP32	ISCA2	GGPS1	TPD52	MRPL28	BEGAIN
DCAF6	ARRDC3	RPS21P1	ACACB	ITPKC	NPDC1
DCLRE1C	DDX21	B3GALNT2	TRAF4	RBM22	USP20
UBL3	ZNF341	GNG4	PAG1	TMED2	MAPK8
DHFR	ARIH1	LYST	GPATCH1	ERO1B	GCH1
EIF1B	PAX9	RNU6-968P	ICAM3	ZFAND6	DDX60
MMADHC	TNFSF13	RP4-580N22.2	NT5C2	TXLNG	C11orf91
F2RL1	REV3L	GPR137B	MCAM	LAT2	CPPED1
P4HTM	ZNF672	MTR	GPC4	HUWE1	SIPA1L2
DSTN	CCDC77	LINC01139	MBNL3	ALG9	KMT2B
REXO4	NBEAL2	RFKP1	CAMSAP3	MYBPC2	MTHFS
EPHB4	GRB7	FH	RAP1GAP	MTMR2	SYNE2
UBE2E1	CLIP1	KMO	XAB2	PPP1R15A	ZSWIM6
PMVK	BAZ1B	OPN3	ARHGEF1	TRIP6	ARAP3
PTPN2	AVL9	WDR64	STXBP2	ACHE	CABLES2
SOCS5	CPEB3	RP11-553N16.1	MAP2K7	SRRT	MCF2L
PCNA	FAM172A	EXO1	DGKD	BAX	PRR13
SLBP	DERL1	CFL1P4	CTTNBP2	NLK	EPS8
CST3	UVRAG	MAP1LC3C	RARB	ADAMTS2	IMMP2L
NAGK	CPPED1	PLD5	TOP2B	ATXN7L3	AXIN2
CLK3	RXRA	RP11-261C10.2	TM9SF3	PGS1	CANT1
RAP1A	C1orf226	CEP170	NFKB2	UIMC1	DECR1
ORAI3	DZIP1L	SDCCAG8	UBE2T	MT3	BCL2L1
SUB1	TMEM132A	FCF1P7	PPP1R12B	LPCAT2	NFKB2
TEAD1	MCM3	AKT3	DNAJC10	GNAO1	ZKSCAN8
TMEM161A	PPIC	RP11-278H7.1	GTF3C1	OGFOD1	ZNF527
STAG2	ZG16B	C1orf100	IL4R	SH3BP2	NAPB
CLIP1	C1orf198	ADSS	USP33	NOP14	WDR1
SECISBP2L	TATDN1	C1orf101	PAK3	ADD1	RBM6
FBXO11	NDUFB9	DESI2	CAPN6	L2HGDH	UPF3A
ACADVL	SPTLC2	HNRNPU	SNRPA	RTRAF	PLSCR4
MINPP1	PIGX	CNST	EXOSC5	SF3B2	WDFY2
ANKZF1	CEP19	LINC01341	DYNC1I2	GNAS	IRF4
PLEKHF2	PPP1R13L	ZNF670	APBB1IP	DNM1L	SH2B2
NAA16	POLR1G	C1orf229	LRCH4	PTHLH	VASP
CXCL2	CFAP45	ZNF496	FAM76B	PHACTR3	CPD
PSMD12	SRSF1	NLRP3	POLD3	ERGIC2	UBE2O
PERP	YPEL3	OR2T4	ACTN2	AURKA	MIB1
CREG1	HES1	FAM110C	CAPZB	CASS4	IFITM3
RABEPK	TFPT	ACP1	GPR137B	PIR	PRICKLE3
DVL2	PRPF31	TMEM18	NAALAD2	RFX2	GJC1
GMPPA	ADGRL1	AC092159.2	JADE1	METTL2A	SETBP1
ESPL1	BMP4	SNTG2	SLC25A43	SULT2B1	THBD
NAP1L4	NME1-NME2	TPO	UBE2A	ALG6	CSAD
FIS1	NME1	PXDN	FGFR1	CNOT3	LIG4
TXNDC9	GPR137	MYT1L	FKBP6	GP6	TCEANC
NDUFS7	ZSCAN30	LINC01250	FBLN1	DDX18	CXCL3
CDK5	RAP1B	TSSC1	ITGA8	KHSRP	SMC1A
TOB2	CROT	TRAPPC12	MAP2	GNA11	DDX17
RHOC	FRRS1	ADI1	PIAS2	DNMT3B	MAPK14
RXYLT1	CARS2	RNASEH1	AMPH	REM1	ACOT13
YTHDC2	SRFBP1	RSAD2	ARAF	TPX2	ITGB3
TM7SF2	GDF5	ITGB1BP1	MCCC1	EPB41L1	LYST
GPATCH3	IKBKB	GRHL1	LAMP3	SLC15A1	KLHDC1
BLZF1	GLYATL1	RRM2	NEBL	DOCK9	ABTB2
CPNE1	MAP4K1	SNORA80B	ACER3	ANKRD10	MAGT1
POP7	SNRPD3	RP11-320M2.1	UBE2K	TGDS	TRPS1
ERI3	GUCD1	NOL10	PIK3C3	C3orf18	AREL1
FKBPL	LYRM1	RN7SL832P	N4BP2	COQ9	DMPK
AMMECR1	GOT1	ATP6V1C2	TIGAR	TMEM40	RELB
PRKAG1	NFIC	PDIA6	TULP3	ARHGAP28	BCL3
VRK3	PKP2	RP11-245G13.2	SYNJ2	CRLS1	PXK
DNAJB14	SCAMP5	C2orf50	ADCY2	SMOX	GPCPD1
C11orf58	FPGS	PQLC3	PPP2R5C	SIGLEC1	IFITM2
TLK1	PNMA2	ROCK2	GNB1	FKBP1A	CHKA
PLLP	ZC3H11A	AC018463.5	HOXA9	NSFL1C	CTNND1
BTBD3	TMSB10	LINC00570	EDN1	ZNF343	PHC1
RPS25	C1orf74	E2F6	MLLT10	EBF4	RRBP1
KIF2C	DENND4B	DDX1	ZCWPW1	CPXM1	DIS3L2
SLC22A18AS	TTLL5	MYCNUT	ADCYAP1R1	LZTS3	RTN2
AVPI1	ERG28	AC080094.1	P2RY10	XRN2	IQGAP1
LRRC40	UPF2	SMC6	ITM2A	KIZ	TSTD2
ZNF195	SCAPER	MSGN1	NRDC	TESC	TM9SF3
MDFIC	GLIS2	NT5C1B	PCM1	SNX5	KIT
PRKRA	DEDD	OSR1	TNRC6C	RPL6	FAM104B
MT1X	TGM5	CISD1P1	CBFA2T2	SIRPG	RASGEF1B
PRKCI	AASS	TTC32	ITCH	MAPKAPK5	RBM7
NECTIN3	SMC6	RP11-79O8.1	TP53INP2	ANAPC5	ERMAP
POLE	GEN1	LAPTM4A	SDF4	SLC23A2	ERP44
POLR3G	TMEM248	RP11-644K8.1	MYH7B	SLC8B1	TTF2
DPM3	TEN1	SDC1	BPIFB2	DZANK1	RGS10
SEH1L	ACOX1	PUM2	TP73	TASP1	RBM25
ZNHIT2	ARHGAP32	RHOB	TOLLIP	OAS1	HECTD2
CEP55	TMEM209	AC012065.1	UBE2D4	GCN1	MAP3K12
MTHFD2	PDK1	AC012065.5	CLUL1	RPLP0	ZNF532
TACO1	NUP153	NUTF2P8	RUNX1T1	PXN	SYPL1
ZBTB6	TMOD3	AC012506.4	THOC1	SIRT4	ZFP69B
ATOX1	POLR3B	KLHL29	FKBP7	KIF16B	FAR1
CPSF4	TRIP10	ATAD2B	OSBPL6	TRMT6	SS18L1
GBE1	CDK16	AC066692.3	SLC1A3	CHGB	FAM110A
PPP4C	LNPEP	C2orf44	XRCC5	BRAP	SEMA6B
ELOC	ROGDI	SF3B6	LXN	ERP29	PDE4D
RAB32	ZMAT3	FAM228B	SP140	FUS	ITGAV
ATP5IF1	IKBKG	TP53I3	MKNK1	IGBP1	L1CAM
NGRN	SEPHS2	ITSN2	TNS1	FXYD5	SUGP2
TSPYL1	U2SURP	NCOA1	REXO1	ZNF302	KIAA1958
RB1CC1	PPFIBP2	PTRHD1	SAR1A	GRAMD1A	SLC16A6
PPID	CD14	CENPO	CDC14A	HEPH	CCDC28A
NOSIP	CDS1	ADCY3	RAPGEF3	CMTM1	TEX9
THOC6	SLC25A32	DNAJC27	CEACAM1	GANAB	SOX12
KLHL2	DCAF13	AC013267.1	SENP1	GMIP	EIF5
BLVRB	ATP2B1	SNORD14	DUSP13	BIRC5	DOC2B
PPME1	TRIM25	DNAJC27-AS1	CIC	LAG3	NR1D1
PFKFB3	PRDM1	EFR3B	LIPE	MLF2	KIF27
PMAIP1	ZNF408	AC012074.2	FDFT1	DDX24	TLE1
SREBF1	ARHGAP1	DTNB	OPHN1	ZBTB25	RBM48
MRPL4	ABT1	AC104699.1	CARMIL1	NECAP1	ARHGEF7
UBE2M	CCDC28A	ASXL2	PGM1	DHX32	UPP1
CREB3	PRR15	KIF3C	DDX1	RCOR1	HSPBAP1
CRABP2	KDM5A	UQCRHP2	DNM2	GPATCH2L	ASPHD2
RAB11A	PDE4A	RAB10	EPB41L2	LTBP4	CBX5
XRCC2	SPRED1	HADHA	RIMS1	SLC9A1	BFSP1
BCHE	ZAR1L	MAPRE3	MOXD1	SPTLC1	RBM15
ATF1	BRCA2	AGBL5-AS1	STX7	PAPOLA	NMI
SNRPC	LEMD2	EMILIN1	RABL2B	CCNK	MAP3K4
TRAP1	ALG10	KHK	KEAP1	PCBP4	C20orf96
RCC1L	ADA	TRIM54	SLC35C2	MRPS33	WWTR1
MAD2L1BP	SPECC1	UCN	CRYBG3	NUDC	EP400
TRMT11	C11orf91	MPV17	SCTR	MAEA	PPP1R3E
ITGA6	CENPH	GTF3C2	RFX3	ICAM1	EPHX2
GALNT12	ACYP1	AC074117.10	RIF1	STRN4	TFG
PIMREG	PXN	EIF2B4	RAB21	IRAK3	THEM6
EDC4	DDX19B	ZNF513	SLC4A4	TFAP4	SCML4
BRIP1	CEP250	NRBP1	SMARCA2	DNAJB11	FANCM
C11orf49	MRPL15	IFT172	SESN1	CHRD	ZNF786
TAF12	ITPR2	FNDC4	MID2	RAB11FIP3	HINT3
SETD6	FAM83B	GCKR	DNAAF6	ZNF268	RAPGEF6
EIF2AK2	ZBTB4	C2orf16	COL5A3	GOLGA3	WDR7
CCNF	POLR2A	ZNF512	SRCAP	PABPC4	N6AMT1
CTDP1	GHRH	CCDC121	PUM3	CD209	ICAM2
HSF2	HELZ2	GPN1	CPB2	USP48	GRIPAP1
SMYD5	DCUN1D3	SUPT7L	CHRNA3	EFNB1	ZNF566
CHERP	WASHC4	SLC4A1AP	KCNN2	PDPR	TBC1D32
GATD3A	FLYWCH2	LINC01460	CNOT4	AARS1	PGK1
ATP2C1	SPSB3	MRPL33	PSEN1	GLG1	WIZ
KAT2B	GPD2	RBKS	CPOX	KIF4A	ZSWIM7
SRSF8	PANX1	BRE	CLDND1	TNRC6A	PHF12
RAB33B	PCDH1	RP11-674I16.1	MOK	PLEKHG2	CELF1
HNRNPK	YTHDF2	MIR4263	HSP90AA1	DLL3	ZNF235
COX11	WDR45	FLJ31356	RBL1	PITPNM2	GLB1
TAF1D	CSNK1G2	FOSL2	DLGAP4	EXOC1	XBP1
FXYD5	STON1	PLB1	IGSF9B	RBM27	ZMIZ1
BAG4	MAFK	ALK	NDC80	OSBPL8	ZFP14
TSR2	RABGGTB	SNORA64	AP4E1	DTX2	PIK3CD
MRPL11	ASRGL1	GALNT14	RSBN1	NLRC4	DYNC2H1
PPP1R10	PYCR2	CAPN14	MAGI3	PUS7	UGCG
YJU2	SPTBN1	EHD3	CXCL2	LAMB1	VPS13D
SRP9	ASF1B	XDH	AFP	SLC26A4	CLEC16A
PSMC3IP	PPP1R15B	MEMO1	COL4A4	DLD	SLC45A4
PPIE	ARF6	SPAST	TCF7	WDR7	PDIA5
HIF1A	FOXN2	RP11-563N4.1	OSTM1	IL5RA	BCR
PABPC3	TTC39B	SLC30A6	IMPG2	ABCC6	NMD3
P2RX4	NUP85	YIPF4	PCNP	CMTM6	CHMP4B
E2F5	PLEKHA4	BIRC6	EXD2	RAPGEF4	IQSEC1
PYROXD1	KIF2C	BIRC6-AS2	MEF2C	MAP3K20	BAG3
MED16	WSB1	LTBP1	PTPRC	SMPX	BRD3
NDST2	MADD	CRIM1	CACNA1S	SEL1L3	DENND5A
INPPL1	RRM2B	FEZ2	PKP1	CDV3	TCFL5
HSPBP1	DDIT4	VIT	UBA5	MYO15A	SOCS4
DTYMK	PPRC1	STRN	STK17B	ALKBH5	ZNF879
CXXC1	COPZ1	CEBPZOS	CDC14B	PITPNM3	PHF21A
HIGD1A	YOD1	CYP1B1-AS1	ZNF510	ORC6	KBTBD3
STAM	CHMP4C	HNRNPLL	LRP2	ZFHX4	RABL6
NT5DC2	ZNF223	GEMIN6	ZNF506	ZC3HC1	CLIC2
ABT1	ZSCAN32	DHX57	DUSP12	ESR1	TP53INP1
TSEN2	ZNF174	SOS1	AACS	RGS17	PHYHD1
ARL6IP4	TFEB	MAP4K3	DELE1	ANGPT2	SKA2
NUBP2	WDFY2	AC007246.3	CADPS2	TMEM101	GLB1L
GMCL1	SLC22A18	THUMPD2	PCDHB4	CD200	NCOA6
RRAS	TMPRSS3	SLC8A1-AS1	PCDHA6	CMA1	CEP162
PIAS4	JMJD1C	SLC8A1	PCDHGA2	PSME1	POMK
TMED5	PRKAG2	AC009413.2	HSPB11	HAUS4	LDHA
LPAR2	KCNS3	AC104654.2	PHLPP1	JPH4	TDRKH
EPS15	LRRC61	EML4	ATP8B1	MYH7	HSP90B1
DEK	MAPK1IP1L	MTA3	IL12RB2	CEBPE	CBL
CELF2	POLD1	AC016735.2	SMARCD3	OSGEP	GALNT7
IPO5	WBP1L	AC016735.3	FYB1	SLC22A17	SUSD1
FKBP2	LIMCH1	RP11-559M23.1	STRADB	G2E3	NANS
PTP4A1	CMTR2	PREPL	BZW1	HNRNPC	TRIM4
ATP6V1E1	NFXL1	SRBD1	PGR	RPGRIP1	PARP11
MRPL28	MRPS33	TMEM247	C1QTNF3	SUPT16H	CPEB4
SMARCA1	VPS13D	ATP6V1E2	ME2	TOX4	TGFBR1
COASY	AP1AR	RHOQ	C5orf22	GEMIN2	ARHGAP23
TSPAN4	FOXA1	PIGF	CCNT2	TINF2	ZC3H7B
TTLL12	ZCCHC10	CRIPT	FAM135A	DAZL	MRC2
KIF14	ZNF141	LINC01118	EPB41L3	TBL1Y	RAB11FIP5
CPNE3	RGL2	SOCS5	COBLL1	SEMA6A	TBC1D24
RBPJ	MED6	LINC01119	DLG3	TRPM7	HADHA
NTHL1	IFITM3	MCFD2	KCNK2	CAPN3	FBXL18
KATNA1	PHF19	TTC7A	SERTAD4	SNAP23	TGDS
NECTIN2	INTS8	C2orf61	TRAF5	TBX15	RFXAP
MEF2A	PTPRG	CALM2	MRPL22	EZR	KIF21A
C6orf48	SLC35E2B	AC073283.4	GEMIN5	MYL6	SSH2
CDCA3	KRAS	BCYRN1	OPRK1	RFFL	SPRED1
SPECC1L	TTC6	EPCAM	NFE2L1	UNC13D	TTLL1
NARF	SVIL	RN7SKP119	GSK3B	DPYSL2	RAPGEF2
SERPINH1	FHDC1	MSH2	ITGB5	TGFB2	ZBTB8A
DAP	PDE11A	HCG2040054	ERC1	NUP50	GTF2IRD2B
HMBS	SUN2	MSH6	XPO1	CDC45	PCDHB2
MAN1B1	RANBP6	AC006509.4	RNF13	COMT	YTHDC1
EIF3G	PPIF	FBXO11	TRPM3	ADA2	PDS5B
SMAP1	PTBP3	FOXN2	DOP1A	ECHDC1	PRR12
RCN2	SYT8	RNU4-49P	LYRM2	LRRFIP2	SHROOM2
ABCC5	CD55	STON1-GTF2A1L	BCKDHB	XYLB	LAP3
OAT	ZBTB42	AC016575.1	KAT6A	GABRP	SLC2A13
RBM3	GTPBP8	AC008280.1	TUT7	AAAS	PGM2
TATDN2	KIAA0895	HMGB1P31	ULK2	CBX5	TRIP6
SLC26A2	NUDT8	SPTBN1	GRHL2	MSH2	EFCAB6
NPLOC4	FASN	AC092839.3	TNPO1	MAP3K1	PIP4K2B
OSGEP	PPP1R7	AC093110.3	PLOD1	DHPS	CAMKK1
YWHAQ	PASK	EML6	ITGAE	ARCN1	SLC39A1
ICAM3	TNRC18	RTN4	DIS3	TMEM38B	NBEAL1
TMEM208	FAM3C	CLHC1	PIBF1	PSMD5	NDFIP2
CENPX	ZXDC	RPS27A	TDRD3	PTGS1	CSRNP2
TMX1	MAP2K3	MTIF2	NUFIP1	NUP188	SEL1L3
NDC80	AHCY	CCDC88A	PDS5B	SH2D3C	CPNE8
CTBS	ETFRF1	CFAP36	OXCT1	NANS	RTN3
GSPT1	CFAP94	SMEK2	RRAGB	TBC1D2	ITGB8
CAV2	RNF43	RP11-554J4.1	CYLD	WHRN	VPS45
FASTK	NOP53	PNPT1	SLC27A5	CWF19L1	ASB9
CDKN2AIP	ADAMTSL3	MIR216A	ZNF324	SEMA4G	DCBLD2
WDR18	CFL1	FANCL	ZNF671	BTAF1	HDAC9
NDUFA8	MARCHF5	RNU6-612P	ZNF416	IKZF5	FZD8
POLR2L	CEBPZOS	C2orf74	ZNF586	BLNK	USP31
C3	NBPF1	RN7SL51P	ZNF446	CYP26A1	SRSF1
PDCD10	USE1	EHBP1	ZNF264	SORBS1	TRAF1
BNIP3L	CCDC32	RP11-443F16.1	RPS5	BAMBI	PUM2
SLPI	ASAP1	WDPCP	FAT1	IL11	SLC35B3
TRAPPC2L	PPFIBP1	MDH1	YTHDC1	WAC	ZNF407
TSPYL4	DUT	UGP2	CHMP2B	CREM	CHP1
RALGAPA1	CTR9	VPS54	SMAP2	HIVEP1	ODF2
CD320	MORF4L1	PELI1	PPIE	TREM2	WDR4
NISCH	ZC2HC1C	LINC00309	ZMPSTE24	CRISP3	ZNF8
CHEK2	UBASH3B	LGALSL	STARD7	SRPK1	RFX5
PGS1	BRPF1	AFTPH	NOA1	BRPF3	HAUS4
MCFD2	NFKBIE	SERTAD2	REST	TMEM14A	ZNF362
RUVBL2	RHOBTB3	AC007880.1	HAL	EFHC1	CCDC82
NCK1	TSPAN17	AC007386.4	SSH1	HSP90AB1	TLE4
SLC3A2	SH3BGR	ACTR2	APLP2	ITPR3	RPF2
WBP4	MAP6D1	AC074391.1	FAM234B	ZNF184	RMI1
PDIA3	SIX5	KRT18P33	SLCO1A2	DSP	SCAI
CTNNBIP1	ZFAND3	AC092669.3	WBP11	HNRNPH3	DCAF17
GALE	SREK1	MEIS1	COL16A1	IFT74	UCKL1
SLC22A18	DUSP3	AC007392.3	TXLNA	JAK2	SHC2
ZMYM4	MIF	ETAA1	APOB	ABL1	TMEM41A
DPM1	MOCOS	AC007422.1	NCOA1	SH3GLB1	DNAJC28
PAAF1	MYL6B	AC010987.6	AGBL5	CDC7	MAP3K9
DDHD2	ZBED4	C1D	EFR3B	SYDE2	DHX57
ATP10D	C2orf42	CNRIP1	KIF3C	PCSK5	LRFN3
PEF1	SPATA9	ANTXR1	RAB10	ABLIM1	MAPK1
FAM13B	NCOA7	RNU6-1216P	HADHA	RAB18	CORO7
VPS28	JAK3	AAK1	MAPRE3	NRP1	ACER3
GNAI2	SULT6B1	SNRNP27	CAD	PRTFDC1	ELMO1
SREK1IP1	CRB1	RN7SL470P	CD59	PALMD	E2F1
MAFF	LPAR6	AC016700.4	CD82	TSPAN15	MYBPC2
SPAG7	SLC9B1	AC016700.5	BCORL1	WASHC2A	SLC9A6
ABCC4	PEX5	TIA1	ATRX	MAST3	SOX13
C11orf68	CPB1	FAM136A	AK6	OCEL1	NPHP1
AURKAIP1	NAA35	NAGK	FCN1	MYO9B	DEGS1
ABCF3	TOR1AIP1	MPHOSPH10	MYNN	KCNK6	ZNF219
TXN	TMEM41A	ZNF638	MECOM	PSMD8	DMXL2
GSN	RAB3A	EXOC6B	SCAMP1	FBXL19	EIF4G3
IL6ST	LCA5L	SPR	PREP	SETD1A	ATXN2
RNF6	ESYT1	EMX1	HACE1	MAGEB2	SMG1
STX18	SNAP23	RAB11FIP5	SEH1L	CIRBP	ABL2
SENP6	PSMD5	SMYD5	WDR47	ATP5F1D	FGFRL1
MAP3K3	SH3BP4	CCT7	WDFY1	CBARP	PRDM5
MED7	PFKFB2	TET3	OVGP1	IGFALS	STK26
TSR1	PLEKHA8	MOB1A	SLC25A24	HNRNPM	TRABD
POLR2J	EFCAB14	SLC4A5	MAP3K4	CDC34	SFSWAP
RHOQ	NRSN2	RTKN	PILRA	MISP	ZSCAN18
ARRB2	LRBA	INO80B	IGSF9	CEP170B	CCT6B
ZNF593	NUDCD1	INO80B-WBP1	ABCB1	POLR2E	RIC8B
HSPB1	ZNF101	WBP1	ZNF213	GADD45B	MRRF
PRPF38B	FARP1	MRPL53	CPNE3	PALM	CNTLN
FKBP3	CUTA	CCDC142	RRN3	MADCAM1	TTC32
WRAP53	NAV2	TTC31	CTTN	MKNK2	LCMT2
GALNS	TMEM54	LBX2	WNT11	RANBP1	HARBI1
INO80B	ACYP2	DQX1	MTIF2	ZDHHC8	AADAT
PQBP1	PWP2	HTRA2	DDHD2	KLHL22	P4HB
HS2ST1	LOC102724159	DOK1	TTC39A	MED15	RAPGEF5
ZNF124	ARPC1B	RP11-259N19.1	EPS15	CRKL	NFKBIZ
NDUFS6	UBB	AC007099.1	MGST2	MMP11	RIPK2
SMNDC1	CRK	RP11-335E8.1	CHERP	P2RX6	ZNF490
DNASE2	PCCA	FUNDC2P2	ATG16L1	BCL2L13	EEF1B2
ZNF354A	ZFP36	TRABD2A	USP40	DDTL	TIPARP
SLC10A3	ATP8B3	AC022210.2	POMGNT1	GSTT2	PGM3
CLPP	INO80	CAPG	MAST2	OSM	PNPLA7
ARMC6	IQGAP3	AC016753.7	DNAJA1	CABIN1	ARHGEF17
SSR2	TNS1	MAT2A	B4GALT1	TBC1D10A	IRAK1BP1
HSP90AA1	SLC35C1	GGCX	CHMP5	SF3A1	NUCB1
PHLDA3	TGIF1	VAMP8	NFX1	YPEL1	ZNF302
SKIV2L	MDC1	VAMP5	AQP6	SNRPD3	CNTNAP1
SNRNP25	SPHK1	RNF181	DIMT1	MAPK1	ZNF547
SLC37A4	GNAL	TMEM150A	IPO11	PRODH	SPRED3
GPKOW	RBM7	USP39	FOLH1	PPM1F	SCRN2
DHX32	PLD1	C2orf68	EIF2AK1	SLC35E4	FBXL20
MKNK1	C11orf71	SFTPB	EPDR1	CYTH4	POMT2
STX10	RPN2	GNLY	SNX10	GGA1	ZBTB49
FANCC	CST3	ATOH8	SEPHS1	HIRA	TRAPPC10
GPC1	TOR3A	ST3GAL5	HBQ1	SH3BP1	SMARCA4
PHYH	MTHFS	ST3GAL5-AS1	ITPKC	LGALS1	ZNF385A
SNX17	UBALD1	POLR1A	CEACAM6	HPS4	ZNF169
RAMP1	SMNDC1	PTCD3	FAT2	PATZ1	PDE12
SEC61A1	PICALM	U8	RBM22	TRIOBP	CDR2
DUSP6	ZNF700	KDM3A	TMED2	GGTLC2	ZSCAN29
PAK1	DEPTOR	CHMP3	ERO1B	CRYBB1	NPC2
ATG3	ASNS	RNF103-CHMP3	ZFAND6	SNU13	PKIG
WRB	TXNDC5	RPIA	TXLNG	MICALL1	SPDEF
UNC119	SIN3A	IGKV4-1	LAT2	DEPDC5	USP7
KBTBD2	HIBCH	ZNF514	HUWE1	TTC28	ARSD
AIMP1	TPST1	ZNF2	ZW10	SLC16A8	ZNF443
GSTM1	KEAP1	PROM2	ALG9	CENPM	ZNF638
MRPS7	SHC2	DUSP2	MYBPC2	DDX17	ZNF573
RNF220	ME3	TMEM127	ACOX3	DMC1	NCKAP5L
ATG2A	COL21A1	CIAO1	MTMR2	TCF20	SMAP2
AAMP	LOC100421372	ITPRIPL1	PPP1R15A	CBY1	CMTM4
FURIN	HSPA14	SEMA4C	HSD17B14	XBP1	NPAS1
NAB1	CDNF	TRIM43CP	TRIP6	RTCB	FAM185A
ENAH	APOE	UBTFL6	ACHE	JOSD1	ABHD2
TANK	MROH8	COX5B	SRRT	FBXO7	EIF4ENIF1
VPS4B	DIXDC1	ACTR1B	BAX	GTPBP1	NUMBL
RAB1A	NSRP1	LINC01125	NLK	POLDIP3	CMIP
PLCB4	HMGB1	RNU4-8P	PIGS	RAB36	DYNLT3
IFT57	PSMD9	TMEM131	ADAMTS2	TIMP3	C9orf43
CBLL1	HPD	CNGA3	ATXN7L3	PPP6R2	CYB5A
ASNA1	CHD3	AC109826.1	PGS1	SBF1	DLG5
DLD	LYPD1	RNU4-84P	PSMC5	SUN2	CEBPB
TTC28	TBL1XR1	KIAA1211L	UIMC1	CYB5R3	EXOC6B
MVK	NR6A1	TSGA10	CETP	DNAL4	STARD13
ACP2	EZR	AFF3	MMP2	MIOX	RNF146
GLCE	USP3	AC016738.3	LPCAT2	LMF2	PACSIN2
LAMB1	YWHAB	RP11-299H21.1	GNAO1	PACSIN2	TSC1
CNPY3	NPRL2	RNF149	OGFOD1	TTLL1	TUBE1
PLS1	KLF10	RFX8	SH3BP2	HMGXB4	CHPF2
PTPN13	CYB561D2	AC092570.3	NOP14	TOM1	PPP2R5B
RRP1	MMP25	IL1R2	ADD1	CHKB	ARHGAP42
SERBP1	CITED4	IL1R1	L2HGDH	BIK	TMEM256
RBM12B	SLFN5	FAM183DP	TXNDC16	HMOX1	THSD1
SELENOW	ASXL2	IL1RL1	NID2	MCM5	ZNF862
ZNF518A	PRC1	SLC9A4	GMCL1	TSPO	GTF2I
HGSNAT	SLC9A3R1	SLC9A2	SF3B2	RASD2	CCAR2
SNF8	TLCD2	TMEM182	KLHL42	PDGFB	TXNDC5
GSTZ1	ANLN	HMGB3P11	GNAS	ACR	PDGFA
KPNA2	ALDOA	LINC01159	DNM1L	CABP7	EXOC5
UBE3C	KLHL12	MRPS9	PHACTR3	RPL3	IFT80
CCNT2	PEA15	AC104655.2	ERGIC2	ZMAT5	USB1
MRTO4	KIFC3	FHL2	TFAP2C	RBFOX2	UGGT2
JRKL	FAM111B	NCK2	CASS4	TAB1	FCHSD2
MBD3	OGDH	SULT1C2	AAMDC	MTMR3	ZCWPW2
TIMM17B	PPP1R18	GCC2	RFX2	MIEF1	BID
USP5	CBLC	LIMS1	METTL2A	APOL1	SYNE1
CHMP1B	NAP1L1	AC010095.5	SULT2B1	MYH9	CA5B
ISYNA1	ZNF131	SH3RF3-AS1	ALG6	SAMM50	BBS2
PPCS	RPS16	SH3RF3	CNOT3	FOXRED2	SMUG1
TMC5	CYCS	MIR4266	GP6	GRAP2	TAF4B
FBXO3	SMIM20	RP11-537E18.1	PTPN4	EIF3D	CTF1
ERCC1	TEC	SOWAHC	DDX18	TNRC6B	TMEM79
BIRC5	EFCAB2	BMS1P19	KHSRP	SGSM3	CIAO1
FOXM1	MRFAP1	MALL	GNA11	IFT27	METTL4
MYO1B	WDR53	NPHP1	ASAP3	CSF2RB	ACVR1B
HCFC1R1	FBXO45	LINC00116	EDEM2	FAM118A	ZNF212
RNF34	ERCC1	BUB1	DNMT3B	KCTD17	C2CD5
PDCD2	ATP6V1B2	ACOXL	REM1	ST13	SDF2
TSPO	TSPAN31	AC096670.3	EPB41L1	IL2RB	SLC39A11
AGAP1	GALE	ANAPC1	DOCK9	L3MBTL2	IL15RA
RAD23B	RABIF	MERTK	ANKRD10	CHADL	AK2
GULP1	TTC39A	AC104651.2	TGDS	RANGAP1	TLE3
RAB2A	ERBIN	POLR1B	DOCK3	ZC3H7B	LAPTM4A
VPS26A	ZNF221	CHCHD5	C3orf18	PHF5A	ZBTB5
PIGA	NOP58	SLC20A1	KIF9	ACO2	SPIN3
NR1D2	CFAP58	CKAP2L	ARHGAP28	POLR3H	PHF8
ACOT7	TCP1	IL1B	CRLS1	TRMU	WBP2
PHKG2	MRPL18	IL36G	PPP1R13B	PMM1	GAB2
RMND1	GCH1	RNU6-1180P	ATRN	DESI1	TMTC2
NIPSNAP1	IFRD2	PAX8-AS1	SIGLEC1	CERK	TCF3
YIF1A	SLC44A2	PAX8	FKBP1A	BRD1	ACTR1A
TMED9	ADAM15	MIR1302-3	NSFL1C	ZBED4	NSUN6
LGSN	SERPINA3	RPL23AP7	DNAAF9	ABHD4	SMARCC1
EDEM1	VPS26C	RABL2A	ZNF343	KHNYN	IRF5
GPN2	PIAS3	SLC35F5	EBF4	SDR39U1	ALG10B
ZFAND3	CHI3L2	AC104653.1	CPXM1	CTSG	DDX51
PFKL	USPL1	ACTR3	MAVS	GZMB	CSNK1E
PLD3	CUL4B	U3	LZTS3	PRMT5	GPR153
MICA	PAXX	HTR5BP	F11	POLE2	HLA-A
GLTP	SDHB	STEAP3-AS1	XRN2	VCPKMT	SLC35E1
KIF22	SETMAR	C2orf76	KIZ	SOS2	RHNO1
WDR46	ZFYVE1	TMEM37	SNX5	NIN	PSAP
HMGCR	NDE1	PTPN4	MAPKAPK5	PYGL	PRKD2
YKT6	CHD7	AC012363.8	P2RX7	TRIM9	ZBED9
GNAI1	H2BC4	MTND3P10	ESF1	PSMC6	SMARCC2
GLB1L2	SSNA1	TMEM185B	RBBP9	GNPNAT1	NOP16
SSR1	ANAPC2	GLI2	SLC23A2	DDHD1	GPAM
LONP1	COPB2	RNU4ATAC	SLC8B1	CDKN3	TNPO1
CLN3	MTMR4	NIFK-AS1	TMEM230	PIGH	IPPK
FAM32A	GATAD2A	RPL12P15	DZANK1	PSMA3	ENO1
DIABLO	BAK1	TSN	KDM2B	TIMM9	HELZ2
SMO	MRTFA	RNU6-259P	CFAP61	GSTZ1	PARVB
CCNE1	POLR2H	GYPC	TASP1	TMED8	PHLDA1
PPIL2	DSC2	RNU7-182P	OAS1	SAMD15	FAM193B
ADIPOR2	PTCHD4	BIN1	GCN1	AHSA1	WDR91
LDLRAP1	SMARCC2	CYP27C1	RPLP0	DAAM1	BIRC6
STX8	MAK16	MAP3K2	PXN	SPTLC2	WWC3
RNF219	ZNF407	AC068282.3	SIRT4	RIN3	NAA15
SLC25A20	KANSL1L	PROC	RPH3A	LGMN	IFT140
CYTH2	SCML1	IWS1	KIF16B	ALKBH1	ATRX
CD151	SLC20A2	MYO7B	TRMT6	SNW1	EEF2
PFDN2	TRAP1	HS6ST1	PEBP1	DHRS7	ZNF565
TCF7L2	TATDN3	ISCA1P6	TBX5	PPM1A	TM9SF1
TSSC4	NSL1	AC079776.1	BRAP	SIX4	SLC7A6
IDH3B	GNAI2	CCDC115	ERP29	GALNT16	SDE2
MCRS1	INTS6	IMP4	NOS1	ERH	DTD2
CELSR3	FBXL17	GPR148	FUS	HIF1A	SAMD10
DEF8	TET3	ARHGEF4	IGBP1	SUSD6	MYLIP
PPM1F	SETD9	FAM168B	ZNF302	SRSF5	RABL2A
TRAF4	PARP2	PLEKHB2	GRAMD1A	EIF5	CCDC142
UNC93B1	SCNM1	RNU6-175P	HEPH	DICER1	TAF6L
TRPM2	NFE2L1	AC010890.1	CDIP1	ZFYVE21	DOT1L
C19orf53	LYSMD1	RNU6-579P	CMTM1	TELO2	OGG1
ADRM1	S100A3	MGAT5	KCNH4	PCNX1	GOLGA1
JCAD	FBXL18	MIR3679	GANAB	BDKRB1	ZKSCAN5
DSG2	TAPBP	CCNT2-AS1	GMIP	VRK1	DGKD
TALDO1	PLA2G6	CCNT2	RBM41	PSMC1	SNX3
SNX16	MVK	RAB3GAP1	BIRC5	PAPLN	PIF1
NPTN	TSFM	ZRANB3	MLF2	PPP4R3A	ATP8B3
STYXL1	EIF2S1	R3HDM1	OTUB2	C14orf93	NIPBL
SDHAF1	ATP6V1D	UBXN4	DDX24	PSMB5	CHN2
PCYT2	CDC42EP1	MCM6	ZBTB25	YY1	TAF15
MMP14	NPDC1	DARS	NECAP1	ACIN1	WDR82
POLR2H	E4F1	DARS-AS1	ANKRD24	CCNB1IP1	USP37
HAUS7	ASB8	THSD7B	DHX32	PABPN1	SLC25A44
HTT	AIFM1	MTND6P11	RCOR1	ARHGAP5	ANAPC4
SP2	ANKRD46	AC013437.7	GPATCH2L	DHRS2	SUFU
RIPOR1	INTS12	ZEB2	LTBP4	SRP54	ZNF181
KCTD2	GSTCD	PABPC1P2	SLC9A1	PSMA6	CTPS1
H2AFZ	H2AC6	ORC4	SPTLC1	NFKBIA	BRF1
STRN3	S100A13	MBD5	PAPOLA	EMC9	ATG4B
HNRNPD	SLBP	EPC2	CCNK	PSME2	FAM126B
TRAPPC2	HCAR2	LYPD6	PCBP4	BRMS1L	RPL22L1
DARS2	PLA2G15	MMADHC	YPEL3	REC8	EWSR1
ADAM15	SEC22B	AC144449.1	MRPS33	TM9SF1	AAK1
FLAD1	SIAH2	RND3	NDUFB2	SEC23A	HCCS
PTTG1	NFIB	AC104777.4	NUDC	GMPR2	VDAC2
KAT5	HAUS4	NMI	MAEA	PNN	AGAP3
STRADA	TERF2	ARL6IP6	ICAM1	PCIF1	ATXN7L1
NDUFV1	SDCCAG8	NR4A2	STRN4	GSS	THOC2
GRN	CEP170	CYTIP	IRAK3	MMP9	HPS3
ZFP30	MANSC1	ACVR1	LYZ	TRPC4AP	RALGDS
ZNF76	AFF4	UPP2	MUL1	PROCR	PNN
YIPF3	CCNO	CCDC148	TFAP4	GINS1	BEND3
MRPS15	VDAC1	DAPL1	PDCD7	NINL	PRAF2
UBA6	ZSCAN31	TANC1	SPG21	CD40	RNF181
FTSJ3	VARS2	AC009506.1	P3H2	UQCC1	PCF11
MRPS18A	SLC2A4	7-Mar	THPO	ZMYND8	HAUS6
LUC7L3	UBQLN1	PLA2R1	CHRD	SGK2	UTRN
PIBF1	PAXBP1	AC009313.1	FLT3LG	HNF4A	LAMP2
CXCL5	ZNF384	TANK	RAB11FIP3	NDRG3	CENPO
PARG	HOOK1	SLC4A10	GNPTG	SLA2	RPS6KA3
FNBP1L	SLC3A2	DPP4	ZNF268	RAB5IF	TACC1
SUPT4H1	RABEP2	EIF3EP2	GOLGA3	NFATC2	MAP3K7
DCTN3	NFE2L2	IFIH1	PABPC4	STK4	ZNF416
LTBP2	EIF4A1	GCA	CD209	ADNP	KBTBD7
TRPC4AP	SYTL2	RPL7P61	CERS4	PFDN4	DDAH1
OXA1L	ABCB8	COBLL1	MCOLN1	DOK5	RBM33
FBXO2	AK1	SLC38A11	USP48	CSTF1	NEK8
CRADD	ZBTB34	RNA5SP111	EFNB1	BMP7	GSTM4
ASL	PLBD2	SCN2A	PDPR	TPD52L2	PDXDC1
RANGAP1	SPATA24	TTC21B	AARS1	DNAJC5	USP35
CDC37	RTN4RL2	SCN1A	GLG1	NELFCD	FANCG
ZNF576	BRD3OS	SCN7A	TNRC6A	TUBB1	CEP250
PRKDC	TMEM43	XIRP2	PLEKHG2	PRELID3B	WDR45B
PTPRO	CHCHD4	XIRP2-AS1	PITPNM2	PSMA7	CAP1
HSDL2	IL1R1	STK39	EXOC1	SLCO4A1	PEX1
CNP	GSK3A	SPC25	RBM27	MRGBP	POLR1A
NDUFA5	JOSD2	ABCB11	POU4F3	TCFL5	SLC17A5
GPX4	ATP6V0D1	DHRS9	OSBPL8	DIDO1	UBE2J1
RAB8A	AMOTL2	LRP2	DTX2	SLC17A9	RNF38
CCNL2	PDXK	KLHL41	NLRC4	BIRC7	AFAP1L1
DCXR	NEU1	PPIG	PUS7	ARFGAP1	SLITRK6
MGST3	KCTD11	PHOSPHO2	LAMB4	EEF1A2	RAD51C
AGBL5	BAZ2B	KLHL23	NRCAM	PTK6	NUDT3
LTBR	ZNF254	PTCHD3P2	LAMB1	GMEB2	C15orf39
ATP6AP2	TMEM87A	SSB	SLC26A4	C20orf27	SH3BP2
MT1F	KIF11	METTL8	DLD	CDC25B	ATP11C
CDK12	GANC	DCAF17	WDR7	ISM1	SLX4IP
KRT19	C9orf72	DYNC1I2	IL5RA	RNF24	STK36
LMO3	MRPL28	SLC25A12	ABCC6	ARFRP1	TMEM63C
MMS19	TDG	HAT1	CMTM6	NDUFAF5	STX16
CCND3	ACADVL	DLX1	ITGA6	SEL1L2	GTF2E2
GPX1	TNRC6B	DLX2-AS1	RAPGEF4	TRIB3	GZF1
NAGPA	ZNF48	ITGA6	MAP3K20	RASSF2	SHKBP1
TMEM11	NFATC2IP	AC078883.3	FH	CSNK2A1	NOTCH1
11-Sep	GPSM3	AC093818.1	SEL1L3	RSPO4	MRPL17
QKI	DARS2	PDK1	CDV3	CDS2	ICE1
DICER1	CENPL	RAPGEF4-AS1	MYO15A	HM13	ZNF584
HOMER1	ANXA6	RAPGEF4	ALKBH5	SIRPB1	SOWAHC
MFF	GM2A	PK	APOH	SEC23B	ZNF549
KDM1A	GASK1A	MLK7-AS1	NLRP1	HAO1	DEDD2
CAPN7	COG7	CDCA7	PITPNM3	CCM2L	NAB2
GSTM3	CHMP3	AC073465.1	SPAG7	PLCB4	PKM
EXOC1	ANKRD40CL	SP3	ORC6	MYL9	ZNF644
NFRKB	EHHADH	RP11-394I13.1	ZFHX4	HCK	MMS22L
PSMD2	ORC2	AC016737.1	ESR1	TM9SF4	MLLT1
DRG2	CHTOP	OLA1	ANGPT2	TLDC2	PXDC1
NAGA	PEPD	LINC01305	TMEM101	CRNKL1	ARID2
RPS6KA1	CMTM6	CIR1	CD200	NOP56	PARP3
RGL2	TMEM144	SCRN3	CCDC80	MAPRE1	ADCK2
EIF2B4	CAPN1	GPR155	CMA1	JAG1	CD82
APOBEC3B	GRTP1	AC010894.3	HAUS4	E2F1	SERF2
ZNF292	MTRNR2L9	WIPF1	JPH4	RPRD1B	SETX
ILKAP	ZMYND8	CHN1	SLC7A8	PXMP4	S100PBP
SIL1	UACA	ATF2	SLC22A17	CHMP4B	RBM45
NUP54	GRHL1	ATP5G3	RNF31	BPI	WWC1
HOXA5	ATP2C1	AC016739.1	G2E3	CST9L	DENND3
BORCS6	ZNF860	MTX2	HECTD1	ASIP	TSC2
CDC20	OSBPL10	RNU6-187P	HNRNPC	AHCY	CCDC149
AP3S1	HERC5	HNRNPA3	RPGRIP1	PPP1R16B	PIK3C2B
PTPN9	GREB1	NFE2L2	SUPT16H	DNTTIP1	NEK9
ATP6V0B	SH2D3A	DNAJC19P5	TOX4	MAP1LC3A	KIAA1586
VAT1	DOC2B	MIR6512	TGM1	SYNDIG1	PLEKHO2
COQ6	ANAPC4	TTC30B	TINF2	TNNC2	ASNS
P3H2	FKBP4	PDE11A	TBL1Y	APMAP	LAS1L
DBP	TIMELESS	RBM45	SEMA6A	ZNF516	SDR39U1
TAF1B	RESF1	AC009948.5	TRPM7	ADNP2	NUFIP2
PPP1R14B	GINS3	PRKRA	TYRO3	USP14	H6PD
USP33	TENT5C	DFNB59	WDR76	VAPA	WDR5
SMAD4	UBR5	FKBP7	CAPN3	METTL4	TLL1
EIF2B5	S100A2	PLEKHA3	SNAP23	LPIN2	C10orf88
ZNF787	DDX56	CCDC141	TBX15	SMCHD1	BTBD8
RHOG	DDX11	AC092642.1	PHGDH	MYL12A	PACS1
PLOD3	HAT1	RP11-366L5.1	EZR	CEP192	ZBED4
THAP1	MTUS1	PPP1R1C	MYL6	RNMT	ZNF548
JMJD6	TIMP1	RNA5SP113	AGO1	LIPG	ANP32B
ARID4B	ZNF140	DUSP19	TEKT2	LAMA1	NVL
AREG	ACOT6	FSIP2	CLSPN	RNF125	ZNF646
ATP6V0A1	G3BP1	ZC3H15	RFFL	ANKRD12	DCUN1D4
BUD23	EIF4B	ITGAV	UNC13D	POLI	EIF3D
BRIX1	RAB3IL1	ZSWIM2	MFSD11	MIB1	USP9X
MCTP2	SGMS2	GULP1	DPYSL2	RBBP8	SPI1
BRMS1	ATP5F1E	DIRC1	TGFB2	RIOK3	GOSR2
BRWD1	NFAT5	ORMDL1	GPATCH2	CSTF2	HP1BP3
NDUFB2	GNE	PMS1	NUP50	ATG4A	CNTROB
CARHSP1	RNF207	HIBCH	CDC45	STS	APLP2
FASTKD5	MTCH2	INPP1	COMT	TBL1X	HIRA
JUN	PMS2	MFSD6	ADA2	PGRMC1	PSEN2
NDUFA10	AIMP2	TMEM194B	ECHDC1	MID1	SEMA4A
ROCK1	BPGM	AC093388.3	LRRFIP2	ATP1B4	MEGF9
STIL	TNFRSF10B	NAB1	SEC22C	MCTS2	SLC35A2
FAM189B	RRNAD1	GLS	XYLB	ALG13	RELL1
BTF3	ISG20L2	STAT1	HDAC6	PRPS2	NLE1
QTRT1	RBBP5	STAT4	GABRP	MOSPD1	UTP15
SGTA	A4GALT	NABP1	UPRT	CHRDL1	NDUFAF5
RPL7	ZNF670	AC098617.1	CDC23	SUV39H1	B4GALT2
FAM169A	IMPA2	SLC39A10	AAAS	STAG2	UBE2L3
CBR1	OMA1	DNAH7	CBX5	ATP11C	UBTF
RPL37A	DAB1	STK17B	FMO2	MCF2	ZNF41
USP8	ZNF669	HECW2	SUCO	F9	NUDT4
RBM42	WWC2	AC020571.3	MSH2	CACNA1F	RAPGEF1
CYB5B	PAIP1	CCDC150	MAP3K1	PLP2	ZNF629
MYL6B	SAP30L	GTF3C3	DHPS	BMX	EXT1
BIN1	UAP1	ANKRD44-IT1	HOOK2	PLS3	LRRC27
FAU	TRDMT1	SF3B1	ARCN1	NAA10	RTF1
ABHD4	EPHA6	COQ10B	EPB41L4B	RENBP	CRLS1
URM1	SCYL1	HSPD1	TMEM38B	ELF4	UBOX5
ITM2C	SERTAD4	HSPE1	PSMD5	SMARCA1	NEIL2
SOCS6	PPT1	HSPE1-MOB4	PTGS1	MTMR8	PDIA4
IMPA2	SDHAF2	MOB4	NUP188	ASB9	APP
B2M	CPSF7	RFTN2	CRAT	RBBP7	RBM17
TIA1	APTX	MARS2	SH2D3C	KCND1	ZNF18
C1orf35	PHF23	AC005235.1	NANS	SLC25A14	SRBD1
RBM5	TDRP	SATB2	TBC1D2	FMR1	CFAP58
RBM26	R3HDM2	SATB2-AS1	WHRN	PIM2	PIP5K1C
HMGCS1	KMT2E	C2orf69	CWF19L1	SLC35A2	ZDHHC20
AP1S1	GTPBP3	SPATS2L	SEMA4G	PQBP1	DNMT1
NCBP1	ENG	KCTD18	BTAF1	RS1	CFAP69
SRD5A1	ANKRD2	AOX1	IKZF5	PCSK1N	FOXK2
TCTA	UBFD1	AC007163.3	BLNK	EMD	KPNA4
UBXN1	EARS2	RNU1-133P	TDRD1	PGK1	EXD2
ARFRP1	ZFYVE27	BZW1	SORBS1	GATA1	ARL5B
LSM7	SOD1	PPIL3	CRTAC1	MAGT1	ZNF609
PHGDH	ZNF839	ORC2	MYO3A	SMS	CMTR1
FBXO38	PRR12	FAM126B	WAC	PHEX	STT3A
TMEM62	REXO5	HNRNPA1P35	CREM	EEA1	NUDT7
ADD1	ERI2	NDUFB3	TPSD1	RP2	SNUPN
PCMT1	NOVA2	CFLAR	HIVEP1	JADE3	DIDO1
SEC63	RAD21	CFLAR-AS1	FKBP5	CDK16	MFN1
DHX40	TNPO2	RNU7-45P	SRPK1	USP11	MFSD8
ADORA1	LMNA	CASP10	BRPF3	PCYT1B	C17orf80
PPT1	DHX15	MTND4P23	MRPS18A	VGLL1	SNRPB
MAP7D1	DPY19L4	CASP8	PGC	TIMP1	POLR3GL
MOSPD1	SULT1A4	TRAK2	EFHC1	KLHL4	XPA
CUL4A	SULT1A3	AC007256.5	HSP90AB1	GABRE	CC2D1B
DNAJB9	SREK1IP1	TMEM237	CDC5L	PIN4	ZNF493
TRAF2	CWC27	ALS2	ITPR3	PORCN	MTPAP
PRMT1	DHX40	CDK15	ZNF184	ITIH6	POLR3D
STUB1	DNAJC22	DAZAP2P1	DSP	RBM3	CCDC85B
RPAP1	VCPIP1	SUMO1	SIRT1	KLF8	SPATS2
E4F1	C8orf44-SGK3	NOP58	HNRNPH3	SRPX2	LCORL
GPAA1	AHCYL1	SNORD70	IFT74	SYTL4	ABL1
AP2M1	EPS15	AC064836.3	JAK2	ZDHHC15	PRDM15
SLC38A10	BLOC1S6	BMPR2	IL12RB1	CENPI	HNRNPLL
STAM2	CFLAR	FAM117B	ABL1	GLA	PPM1A
ADI1	CGN	WDR12	SH3GLB1	ARMCX3	FAM120A
GLS	COA6	CARF	CDC7	RUBCNL	NUDT1
BLOC1S1	RBKS	NBEAL1	SYDE2	NDFIP2	ZSCAN30
ELOB	BABAM2	CYP20A1	PCSK5	TNFSF13B	FAM76A
AFG3L2	SERINC4	RAPH1	SCD	FNDC3A	KIZ
RCC1	NUP42	CD28	TMED1	CDADC1	PHF20
DNAJA3	PNRC2	NPM1P33	ABLIM1	CAB39L	GGH
CDK2AP2	SRI	RNU6-474P	ERMP1	KLF5	SLC30A5
SF3B5	RANBP17	CTLA4	RAB18	STK24	AKIRIN2
PCBD1	FLVCR1	NRP2	NRP1	ACP5	OGT
EIF2S2	AMDHD2	INO80D	PALMD	DNAJC3	SEC14L1
WIPI2	ZBTB10	AC007383.3	TSPAN15	UGGT2	TGIF1
RBM10	DGCR8	NDUFS1	MACROH2A2	ARHGEF7	COA4
CRAT	SPTLC1	EEF1B2	WASHC2A	MRPS31	GOPC
MFSD10	USP28	SNORD51	MAST3	FLT1	TMEM255B
MTX1	TTLL12	SNORA41	MZF1	RGCC	DNAJC3
ZMAT3	GON4L	GPR1	OCEL1	DGKH	IGSF3
PDK2	TNFSF9	ZDBF2	MYO9B	INTS6	ZC3H10
VPS13C	SPPL2A	AC010731.4	KCNK6	ACOD1	CSTF3
UBE2Q1	SMARCA1	MDH1B	CATSPERG	DHRS12	PPIF
MEIS3P1	ANKRD18A	FASTKD2	PSMD8	MEDAG	IER2
PSMC3	ZNF227	AC007879.7	FBXL19	TSC22D1	MTA1
ATP5F1D	TGFB3	MIR7845	STX1B	OLFM4	ZNF429
UNC13B	KLK8	RNU6-664P	SETD1A	MGRN1	BRD4
PARL	SCAP	CCNYL1	BCL7C	ZNF629	PRDM10
HIGD2A	LIN54	FZD5	CIRBP	TRADD	DUSP22
LIN37	ADAMTSL5	AC093698.1	ATP5F1D	MAPK3	HSPA1B
CCDC51	LINC01638	CRYGD	CBARP	NUTF2	PPP1R9B
GCHFR	C9orf16	CRYGC	IGFALS	NUP93	PAN2
STOML2	RDH14	C2orf80	HNRNPM	CENPT	KDM6B
C3orf18	EMSY	IDH1	MARCHF2	NFAT5	TMEM192
ARHGAP45	ATXN7L3	IDH1-AS1	NDUFB7	N4BP1	SURF4
RING1	H4C3	PIKFYVE	TECR	ARL2BP	FGD4
SIVA1	BATF3	RNA5SP118	TIMM13	PLLP	ZC3H4
ASB6	CBFA2T2	RPE	MTAP	CCL22	BMPR2
LMNB2	STARD13	KANSL1L	MISP	DHODH	AKNA
ECE1	DEF6	ERBB4	CEP170B	CTCF	GIN1
GHITM	CXXC5	DIRC3	POLR2E	ACD	CISH
ORC4	ZNF497	TNS1	HCN2	USB1	SOX4
MICALL2	TXNL4B	CXCR2	RASSF7	CYB5B	FAM217B
MRPS34	DHX38	CXCR1	GADD45B	PSMD7	TMED10
POLR2F	MLF2	ARPC2	PALM	SLC38A7	PAIP2
ATG12	ZNF524	GPBAR1	MKNK2	VAC14	EIF2B3
ZNF688	FIZ1	AAMP	ARVCF	HAS3	HERC3
GRB2	EPPK1	PNKD	ZDHHC8	COG4	MAF1
BRD1	KCNIP3	TMBIM1	KLHL22	SLC7A6	ARHGAP32
TIMM17A	SUPT6H	CATIP-AS1	MED15	ESRP2	CAPNS1
IRAK3	SDF2	SLC11A1	SERPIND1	FA2H	COX6B2
POLRMT	FUBP3	CTDSP1	SNAP29	WDR59	EIF2AK4
COQ7	SCAND1	MIR26B	CRKL	MON1B	ENOX2
ZNHIT3	RALGAPB	USP37	LZTR1	CMC2	UBR4
CENPA	SLC35A5	RQCD1	CECR2	AXIN1	OSMR
DPF2	ATG3	PLCD4	SMARCB1	MLYCD	CIT
IER3	PGM2	STK36	P2RX6	HSDL1	PEX7
AARS	TRPM7	GLB1L	SLC7A4	NAGPA	PDAP1
NKIRAS2	MTHFR	DNAJB2	BCL2L13	WFDC1	ARIH1
CKLF	CLCN6	SPEG	DDTL	SEC14L5	ZNF233
CLK2	PDE4D	GMPPA	GSTT2	COTL1	TLK2
PHC2	CLIC3	CHPF	OSM	USP10	SAFB2
PSMB5	INAVA	TMEM198	CABIN1	CRISPLD2	FAM114A2
SPAG5	MTIF2	OBSL1	TBC1D10A	TSC2	TRIM44
ACP6	ELAC2	INHA	SUSD2	NME4	FKBP4
TIPIN	AKT2	STK11IP	SF3A1	ABCC1	AHDC1
YIPF4	SNX16	AC009502.1	GGT5	NOMO3	TOM1
NDUFA4	BEST3	AC009502.4	RNF215	LMF1	MSANTD3
GTF2IRD1	ITM2B	RPL23P4	SEC14L2	CIAO3	DNAJC30
HSPG2	TAB3	EPHA4	SEC14L3	MTHFSD	WDR37
EPM2AIP1	RASA1	TMEM256P2	SPECC1L	CLCN7	RNF135
TRMT112	PRDM4	AC009302.2	PPIL2	ANTKMT	KBTBD4
MED27	FRA10AC1	AC009302.4	YPEL1	SLC7A5	KIFC3
GLRX5	DDIT3	AC010980.2	SNRPD3	FBXO31	HDHD2
OSBPL9	FGL1	SGPP2	PES1	RHBDL1	COPE
GNPTAB	MTHFD2L	NANOGP2	MAPK1	UBE2I	PIGB
ZNF467	SLC41A3	AC016712.2	GGT1	MEFV	UVRAG
TOB1	PSMA1	ACSL3	PRODH	CRYM	RTTN
NR2F6	HRAS	AP1S3	PPM1F	EEF2K	SLC2A4
TPRA1	HSP90AB1	AC012512.1	SLC35E4	CAPN15	CTTNBP2NL
ERI2	FAM167B	AC019109.1	TOP3B	PIEZO1	DHX9
LRFN4	SMC4	CUL3	CRYBB3	GSPT1	TCHP
PRNP	IFT80	MFF	CYTH4	ZNF174	VPS16
TAF7	SCARB1	SLC19A3	ESS2	UBFD1	ZNF254
SLC29A1	NDRG1	SNRPGP8	MFNG	ELOB	PDP1
MDM1	RHBDD2	CCL20	CARD10	AQP8	GSK3B
PDLIM5	NXT2	TDGF1P2	SLC25A1	CPPED1	RPN1
PMF1	PRKCI	DAW1	GRK3	USP31	MDM4
MRPS2	DPP3	AC009410.1	PLA2G3	HMOX2	ZNF136
MCM3	IFITM2	PID1	GGA1	DNAJA3	HIRIP3
RPP30	SYDE1	DNER	HIRA	BFAR	ZNF354B
EEF1A2	PLEKHG2	RNU7-9P	SH3BP1	SALL1	PMS1
PIK3CB	METTL1	TRIP12	SEZ6L	TOX3	SRRM2
PES1	EEF1AKMT3	FBXO36	LGALS1	QPRT	ZNF446
SPART	RNF213	SP140	HPS4	XYLT1	AKAP3
TIPRL	ZBTB38	SP100	PIK3IP1	PYCARD	DDX3X
TESK1	MTIF3	AC098823.3	SRRD	RPGRIP1L	EIF1
TM2D1	KDM4C	ARMC9	PATZ1	STX4	KIF1C
ATP13A1	PAPOLA	PTMA	TRIOBP	BCKDK	CLPTM1
ARL2BP	SORBS1	PDE6D	TFIP11	KAT8	HNRNPM
PPP5C	EIF1	DIS3L2	GGTLC2	NOMO1	JRK
PRKCSH	RRBP1	AC068134.10	ANKRD54	IL21R	ABHD13
MYDGF	VPS29	TIGD1	EIF3L	SYT17	DOCK9
AFAP1	RAD9B	EIF4E2	MICALL1	TMC5	USP22
TSC22D1	EPB41	EFHD1	POLR2F	CCP110	ZBTB21
BAP1	CELF1	GIGYF2	CCDC134	VPS35L	AP3D1
ZNF329	ABCC6	RNU6-107P	DEPDC5	RNF40	VAMP2
PFKP	AARS1	C2orf82	PICK1	AQP9	ZNF205
RPL29	TBL1X	NGEF	TTC28	AAGAB	SERINC3
C2CD2	PIAS1	INPP5D	CENPM	LACTB	UBE2G2
EIF2B2	FANCF	ATG16L1	SEPTIN3	CSK	UTP20
HYI	CFI	SAG	SLC5A1	HERC1	AHSA1
DYRK2	SLC41A2	DGKD	SLC5A4	RASL12	VEZT
IL1RAP	SIPA1L1	USP40	DDX17	AP3B2	MEF2C
BBS7	DMXL1	UGT1A6	TCF20	IGDCC4	RMDN1
UHRF1BP1L	PSMD2	MROH2A	CBY1	RAB11A	STAT1
ATF4	CCZ1B	SPP2	XBP1	CTSH	SLAIN2
NR2C1	CACFD1	SH3BP4	RTCB	TTC23	ST13
GADD45B	SUMO1	AGAP1	JOSD1	CD276	NRBF2
AAAS	KLHL7	AGAP1-IT1	FBXO7	CEMIP	HSP90AB1
ATG2B	MTA3	AC105760.2	GTPBP1	RPAP1	TMBIM6
FGD1	ICMT	COPS8	POLDIP3	HOMER2	DUSP13
ZNF611	DHX16	COL6A3	RAB36	EHD4	RTEL1
HIST2H2BE	STS	MLPH	TIMP3	ATP8B4	RPL18A
UBN1	SPR	MIR6811	PPP6R2	OCA2	C2orf69
HERC4	TBK1	RAB17	SBF1	DTWD1	GPHN
ECH1	PPM1D	AC104667.3	SUN2	GABPB1	VMA21
ARAP1	ZSWIM9	LRRFIP1	CYB5R3	DMXL2	COLGALT1
THBS1	LIG1	RBM44	DNAL4	EIF3J	NUP50
GLA	HSF1	SNORD39	C22orf31	RHOV	COPZ1
CREBBP	PIH1D2	UBE2F	LMF2	OIP5	SUN2
HAGH	NKAPD1	ASB1	RHBDD3	SLC30A4	RASL11A
FUCA1	LOC730098	TWIST2	PACSIN2	BLOC1S6	RAB11FIP3
SUPT5H	PPP4R4	AC062017.1	TTLL1	SGK3	EPC2
ELF3	HDGFL3	GPC1	AP1B1	ZDHHC2	PUF60
UBR5	GNB4	DUSP28	HMGXB4	BRF2	ATG4A
KRT18	C15orf39	RNPEPL1	TOM1	ZFAND1	C1orf21
DDX56	PLEKHF2	CAPN10-AS1	NEFH	RP1	SSR4
ZNF668	MAP3K8	CAPN10	HMOX1	RIPK2	COPG1
CAPN1	EBAG9	C2orf54	MCAT	NBN	RASA2
MSH3	ZNF564	AC104809.4	THOC5	TRPA1	DHRS13
SLC25A28	ITGA3	MTERF4	MCM5	CPQ	ELK4
ZMYM2	RABGAP1L	PPP1R7	ARSA	DECR1	TSPAN14
ZNF813	C2orf73	2-Sep	RASD2	BPNT2	PURB
PCLAF	ELOC	THAP4	TTLL12	LAPTM4B	C19orf44
NXF1	SNAPC3	ATG4B	CBX7	UBE2W	CCDC121
SRI	YWHAE	DTYMK	PDGFB	POP1	GNL3L
POTEKP	TTC32	D2HGDH	ACR	NIPAL2	MTMR3
NCOA2	EIF2B2	GAL3ST2	ZMAT5	IKBKB	YWHAB
RAB1B	STN1	RP11-341N2.1	RBFOX2	PLAT	TMEM205
SNRK	PLK2	AC093642.5	SYNGR1	STK3	USP4
ILK	GET1	HINT2P1	TAB1	GDAP1	RNF114
GPS2	CAMK2N2	IL5RA	ASCC2	RAB2A	ZNF14
B3GAT3	SSBP2	SUMF1	MTMR3	EMC2	TXLNA
HSPB11	SLC27A1	BHLHE40-AS1	MIEF1	CCN4	TP53BP2
ZBTB17	HSBP1L1	UBTFL8	APOL4	NDRG1	FHAD1
PCSK7	METTL23	LMCD1-AS1	APOL1	ZC2HC1A	SAFB
CYC1	JMJD6	LMCD1	PNPLA3	IL7	KIAA0100
GSS	CCNT1	SSUH2	MYH9	STMN2	PTPN1
SPAG9	COASY	CAV3	SAMM50	ARMC1	MED13
ING3	LARP1	RAD18	TXN2	TRPS1	PPFIBP1
THOP1	MOB4	SRGAP3	FOXRED2	SPAG1	DYRK1A
GSDMD	KDM4A	SRGAP3-AS3	GRAP2	CHRAC1	CABIN1
ZC3H3	SLC16A7	PGAM1P4	EIF3D	UBR5	KREMEN1
RPS21	ACBD5	THUMPD3-AS1	TNRC6B	GSDMD	MED9
HLA-E	SEZ6L2	THUMPD3	SGSM3	GFUS	EXOSC7
MRPL22	ASPHD1	SETD5	KIAA0930	EEF1D	BCLAF1
GGA1	SLC49A3	MTMR14	NCF4	SQLE	ABHD17B
TEX261	REXO2	BRPF1	CSF2RB	INTS10	DPAGT1
EIF4A3	DGKH	OGG1	SLC25A17	ERI1	PRKAG2
HIVEP1	NEDD4	TADA3	FAM118A	SLC39A14	ZNF839
DNAJC7	MAP3K5	ARPC4	KCTD17	MTMR9	M6PR
NUP160	FNDC3A	ARPC4-TTLL3	ST13	DCTN6	FAM200A
DHRS7B	ASCC2	CIDEC	IL2RB	TNFRSF10A	TXNRD1
PREB	NCAPG	JAGN1	RBX1	PPP2CB	UBXN2B
SLC35E3	MPPE1	IL17RE	EP300	ERICH1	PLXNA3
ANXA7	NDST1	IL17RC	L3MBTL2	NEFM	CDK13
DYNC2LI1	ADCY4	EMC3	CHADL	TUSC3	AURKB
FBXO17	RPTOR	EMC3-AS1	RANGAP1	ARHGEF10	HMCES
PSMB3	RNASEL	FANCD2	ZC3H7B	KLHDC4	FAM117B
AP2A2	TUSC1	FANCD2OS	ACO2	KCTD9	PPIP5K2
POR	SSH2	IRAK2	POLR3H	BNIP3L	SYMPK
VKORC1	LUC7L2	SLC6A11	TRMU	KCNN4	MTA2
RPS9	ATG4C	ATG7	PMM1	NUCB1	ZNF562
EMD	PGM1	SYN2	DESI1	DHDH	MAN2C1
HPCAL1	SUMO2	GSTM5P1	CERK	HNRNPL	GPSM3
NAT9	CBX5	TSEN2	BRD1	NFKBIB	SRSF11
FH	OSGIN1	MKRN2OS	ZBED4	TUBB4A	CDK11A
SCAMP3	OGA	MKRN2	MLC1	SARS2	RNH1
PPP1CA	RUSC1	TMEM40	HDAC10	SNRNP70	SIN3B
PEX3	PHRF1	IQSEC1	ABHD4	CLPTM1	DNAJB6
RASSF7	ACTR3	NUP210	KHNYN	RELB	IER3IP1
CDC42BPB	ESD	HDAC11-AS1	SDR39U1	CLASRP	ADAR
PSENEN	ZNF718	HDAC11	CTSG	LIN7B	SFXN4
RNF187	AMZ1	FBLN2	RBM23	FCGRT	ZNF284
KRT10	E2F3	LINC00620	PRMT5	CKM	PIM3
TMEM186	EIF3B	TPRXL	AP4S1	PPP1R13L	DIAPH3
URGCP	ZNF281	VN1R21P	POLE2	PEX11G	NTN4
TP53BP1	GPATCH4	XPC	VCPKMT	DOT1L	ATAT1
HIPK3	DYRK1B	CCDC174	SOS2	RNASEH2A	LMF1
RPS27	PIK3R3	ZFYVE20	CDKL1	SF3A2	RALGAPB
CUEDC2	MLLT10	COL6A4P1	NIN	LYL1	PYGO2
FADS3	OPA1	SH3BP5	PYGL	OAZ1	LMBR1L
CSRP1	HIP1	HMGN2P7	TRIM9	TRMT1	ARPC4-TTLL3
TERT	HDGFL2	RNU6-1024P	DDHD1	RETN	SDK1
TGS1	CHD1L	MIR4270	CDKN3	DMPK	PLAGL1
PRR5	GNG12	HACL1	ATP6V1D	CLEC4M	ADCY3
CHCHD2	CSNK1E	DPH3	PLEK2	IL4I1	SYNRG
UBA52	C1QBP	RFTN1	PIGH	TLE6	FANCF
MLH3	DICER1	PLCL2-AS1	VTI1B	PTOV1	RTN4IP1
HSPA4	RFX5	TBC1D5	TIMM9	TLE5	DDX5
MRPS22	UPK3BL1	EFHB	KIAA0586	NOVA2	NRSN2
MPV17	GOLGA5	HSPA8P18	TMED8	SGTA	ARHGEF1
B4GAT1	EOLA2	RAB5A	SAMD15	LILRB1	UBAP2L
PCGF1	RBM42	KAT2B	AHSA1	LILRA1	SNAPC3
ARAF	CD2BP2	SGOL1	DAAM1	C19orf53	TPD52L2
MRPL16	RPS29	UBE2E2	SPTLC2	TIMM44	CIRBP
DRAP1	CUTC	RNU6-788P	RIN3	CCDC61	CASKIN2
OCLN	COX15	UBE2E1-AS1	LGMN	ASF1B	FUZ
PSMC1	BBOX1	NKIRAS1	ALKBH1	TNNT1	NCOA3
PYGB	SLC39A13	NR1D2	SNW1	PPP6R1	HM13
MYO6	SLC4A7	LINC00691	ITPK1	C19orf44	ILF3
NDUFS2	HEATR5A	NPM1P23	DHRS7	MED26	ARL1
WDR62	SYT11	THRB-AS1	PPM1A	OLFM2	COMMD3
POLR1E	PSMD7	OXSM	SIX4	RASAL3	WDR44
FAM168B	TBX2	LINC00692	GALNT16	AKAP8	SMAD1
NME1	ATP2A2	SLC4A7	CEP128	EPHX3	METTL3
UBE2C	B3GALNT1	RNU1-96P	ERH	ZNF419	SND1
PLP2	INTU	AC098614.3	HIF1A	SYDE1	CCM2
HBS1L	RALY	AC098973.2	SUSD6	AURKC	NME2
STRN	MFSD5	AC098973.1	SRSF5	POP4	RPN2
PMM1	MFSD8	AZI2	EIF5	URI1	TMEM80
CLIC1	ABHD18	ZCWPW2	SLC8A3	PDCD5	ACOT9
GNAL	SZT2	TGFBR2	DICER1	ANKRD27	SP100
DDX27	MED8	OSBPL10	ZFYVE21	RPS16	ASH1L
LMNA	ANKRD42	OSBPL10-AS1	MTHFD1	TIMM50	ZFYVE1
ZDHHC7	DCUN1D5	ZNF860	ZC3H14	FBL	ZDHHC2
NDUFB8	NCOA4	CMTM7	TELO2	DYRK1B	PDE4A
COX6B1	MARF1	DYNC1LI1	PCNX1	CLC	ARF4
DDX23	ICE1	CNOT10	PSMC1	GPI	TMX3
ASAH1	RBM18	GLB1	PAPLN	AKT2	GSK3A
KRT8	MRRF	UBP1	RPS6KA5	PRX	CNOT4
APOC1	SUCO	CLASP2	PPP4R3A	PIAS4	RCC2
CLK1	MAGI3	PDCD6IP	C14orf93	NUMBL	ALDH1B1
MCM9	GTF3C2	STAC	YY1	EBI3	SNRPD3
SLC2A4RG	RBM12	TRANK1	ACIN1	YJU2	MIDN
AKR1C1	KSR1	EPM2AIP1	CCNB1IP1	ZFR2	RSF1
ADM	CPNE1	LRRFIP2	TRIP11	SLC1A5	ANKRD13A
BCAT2	DRAP1	GOLGA4	APEX1	PRKD2	PTAR1
EHBP1L1	C11orf68	RNA5SP129	PABPN1	TJP3	GANAB
TK1	FMC1-LUC7L2	ITGA9-AS1	EFS	CACTIN	LENG8
MYBL2	H2AZ2	PLCD1	ARHGAP5	CCDC9	ZNF460
GALNT14	ARHGDIB	ACAA1	SRP54	HNRNPUL1	SYNCRIP
TUFM	MRPS14	MYD88	CHD8	FZR1	ZCRB1
ZNF84	CHORDC1	ACVR2B	PCK2	BBC3	ZNF341
COX5B	SLC16A3	DDTP1	PRORP	TGFB1	ZNF148
GPATCH1	CTNNB1	RNU6-1227P	DCAF11	DENND3	SSH1
NRP1	TSTD2	WDR48	PSMA6	PLIN3	SESN2
LGALS1	NCBP1	XIRP1	NFKBIA	MYH14	CHIC2
NSMAF	PABPC1	RPSA	EMC9	SIGLEC8	CLU
MMACHC	HEBP2	SNORA6	PSME2	ICAM4	SCO1
FZD3	EHF	SNORA62	BRMS1L	NKG7	UBA1
APPBP2	FAM234A	NFU1P1	REC8	ICAM5	SEMA6A
MGAT1	USP54	MYRIP	TM9SF1	ETFB	DYNC1LI2
STK16	CDCA7L	EIF1B	SEC23A	CD33	GGCX
CYB5R3	RPS7	ENTPD3	GMPR2	CDC37	TEAD2
ATP6V0C	NPC1	ULK4	PNN	NAPA	FARP1
OGFR	PHKG1	TRAK1	RABGGTA	RABAC1	USP36
MGAT4B	PSPH	VIPR1	NFATC4	MEIS3	RBM27
PDCL	SAC3D1	SEC22C	PLTP	CNFN	BAX
TARBP2	DDX3X	NKTR	PCIF1	KDELR1	PPP2R2A
DAG1	GHDC	RP4-613B23.1	GSS	CYTH2	HUWE1
CPE	ATP6V0E2	ZBTB47	TRPC4AP	GRWD1	ZSCAN2
FDPS	ACAP2	KLHL40	PYGB	LIG1	SENP8
NFATC4	CIRBP	CCDC13	ABHD12	HAS1	ZFP64
PXMP2	NPTN	RP11-70C1.1	NINL	DBP	TBC1D23
UQCRC1	PARP1	HIGD1A	CD40	TMEM205	UBA5
SFXN3	GFPT1	ACKR2	UQCC1	CAPS	ALKBH4
MYO5A	TIAM1	ABHD5	ZMYND8	PLPPR2	FUBP1
IGFBP6	MTMR1	MIR138-1	SGK2	RASIP1	NFKBIA
LITAF	CDKN2C	TCAIM	IFT52	BCAT2	SKI
CD70	ARRB2	TMEM42	MYBL2	PLEKHA4	SLC9A8
PIM1	PHPT1	ZDHHC3	NDRG3	PPP2R1A	FNBP4
HNRNPH1	AP2A1	EXOSC7	SLA2	TNPO2	CIAPIN1
MAST2	SENP7	CDCP1	RAB5IF	GCDH	ISG20L2
CRELD2	TUBB4B	LARS2	NFATC2	DNASE2	BRCA1
RUSC2	DNAJA1	LARS2-AS1	RIMS4	LENG1	FAM222B
C9orf16	C5orf49	LIMD1	PABPC1L	PRPF31	UTP23
HYAL2	CWC25	SACM1L	STK4	JAK3	ZNF770
FOSL1	NGRN	CCR3	SALL4	RPL18A	GNB2
RPL3	TSKU	CCR1	ADNP	SLC5A5	MBD5
HMGN1	TNFAIP3	UQCRC2P1	PFDN4	ARRDC2	ZNF12
[truncated: 12,118 more rows]
